# Supplementary material for: Informal Support Networks of Tanzanians With Chronic Diseases: Predictors of Support Provision and Treatment Adherence
Source: Int J Public Health. 2022 Nov 23;67:1605366. doi: 10.3389/ijph.2022.1605366 (PMC9726723; doi:10.3389/ijph.2022.1605366)
Supplement: Supplementary file 2 [file DataSheet2.xlsx]

## Sheet: survey
type	name	label::English (en)	label::Swahili (sw)	hint::English (en)	hint::Swahili (sw)	required	relevant	appearance	constraint_message	constraint	calculation	$given_name	repeat_count
start	start
end	end
today	today
deviceid	deviceid
select_one facility	DD01	DD01. Facility name	DD01. Jina la kituo cha afya			yes
geopoint	DD02	DD02. Facility GPS coordinates	DD02. Namba za GPS za kituo cha afya					background
select_one interview	DD03	DD03. Name of the interviewer	DD03. Jina la mhojaji			yes
select_one yes_no	DG00	DG00. Are you at least 18 years of age?	DG00. Je una umri zaidi ya miaka 18?	Participants must be at least 18 years of age in order to participate.	Mshiriki kwa uchache lazima awe na umri wa miaka 18	true
select_one yes_no	DG00b	DG00b. Have you ever been told by a healthcare provider that you have a chronic illness? Examples of chronic diseases include heart disease and high blood pressure, stroke, cancer, chronic respiratory diseases and diabetes.	DG00b. Je umeshawahi kuambiwa na mtoa huduma wa afya kuwa una ugonjwa sugu. Mfano wa magonjwa sugu ni kama magonjwa ya moyo na shinikizo la damu (BP), stroke, kansa, magonjwa ya mfumo wa kupumulia (pumu) na kisukari.Baadhi ya dalili pia matatizo ya macho kutokuona vizuri, kutokusikia vizuri, magonjwa ya akili pamoja na dalili nyingine za muda mrefu (kroniki).			true
begin_group	group_eligibility						${DG00} = '1' and ${DG00b} = '1'
begin_group	group_dem	Demographic Information	Taarifa kuhusu watu			false
select_one gender	DG01	DG01. Participant Sex	DG01. Jinsia ya mshiriki	OBSERVE participant's sex	ANGALIA jinsia ya mshiriki	true
select_one yes_no	DG02	DG02. Do you know your date of birth?	DG02. Je unajua tarehe yako ya kuzaliwa?			true
date	DG03	DG03. What is your date of birth?	DG03. Umezaliwa tarehe ngapi?	Select date using calendar	Chagua tarehe kwa kutumia kalenda na pia mhojiwa lazima awe miaka 18 au zaidi	true	${DG02} = '1'	month-year	Mhojiwa anatakiwa na umri wa miaka 18 au zaidi	.<=date('2003-05-30')
calculate	DGage					true					int((today()-${DG02}) div 365.25)
integer	DG04	DG04. How old are you?	DG04. Una umri gani?	Enter age in years	Ingiza umri katika miaka	true	${DG02} = '2'		participant must be at least 18 years of age	. >= 18
select_one marital_status	DG05	DG05. What is your current marital status?	DG05. Ni ipi hali yako ya ndoa kwa sasa?	Select one	Chagua moja	true
select_one school_level	DG06	DG06. What is the highest level of schooling that you attended or completed?	DG06. Ni kiwango gani cha elimu ulichofikia/ulichohitimu?	Select one	Chagua moja	true
select_one yes_no	DG07	DG07. Have you done any paid work in the past 12 months?	DG07. Je umefanya kazi yoyote ya kulipwa ujira ndani ya miezi 12 iliyopita?			true
select_one occupation	DG08	DG08. What is your current main occupation?	DG08. Kazi yako kuu kwa sasa ni ipi?	Do not read list to participant, select only one response	Usisome orodha hii kwa mshiriki, chagua jibu moja	true
text	DG09	DG09. Other occupation, specify	DG09. Kazi nyingine, taja			false	${DG08} = '96'
integer	DG12	DG12. How many people, including you, live in your household?	DG12. Watu wangapi, ukijumuisha wewe mnaishi katika kaya yako?	Enter number of household residents	Ingiza idadi ya watu katika kaya	true			Implausible values not allowed	. < 50
select_one hh_head	DG13	DG13. Who is the head of your household?	DG13. Ni nani mkuu wa kaya?	Select one	Chagua moja	true
text	DG14	DG14. Head of household: Other	DG14. Mkuu wa kaya: Mwingine	Enter head of household	Ingiza mkuu wa kaya	false	${DG13} = '96'
select_one school_level	DG15	DG15. What is the highest level of schooling that the head of household attended or completed?	DG15. Mkuu wa kaya ana kiwango gani cha elimu alichofikia/alichohitimu?	Select one	Chagua moja	true	${DG13} != '1'
select_one yes_no	DG16	DG16. Does your kaya have electricity?	DG16. Je, kaya yako ina umeme?	Select one	Chagua moja	true
select_one yes_no	DG17	DG17. Does your kaya have a TV?	DG17. Je, kaya yako ina televisheni?	Select one	Chagua moja	true
select_one yes_no	DG18	DG18. Does your kaya have a radio?	DG18. Je, kaya yako ina redio?	Select one	Chagua moja	true
select_one yes_no	DG19	DG19. Does your kaya have an iron?	DG19. Je, kaya yako ina pasi?	Select one	Chagua moja	true
select_one yes_no	DG20	DG20. Does anyone in your kaya have a bank account?	DG20. Kuna jamaa yoyote wa kaya hii aliye na akaunti ya benki?	Select one	Chagua moja	true
select_one floor_mat	DG21	DG21. What is the main material of the floor of your house?	DG21. Sakafu ya nyumba yenu imetengenezwa na kitu gani?
text	DG21b	DG21. Floor material: Specify other	DG21. Sakafu ya nyumba: Taja nyingine				${DG21}='96'
select_one ext_mat	DG22	DG22. What is the main material of the exterior walls of your house?	DG22. Kuta za nje za nyumba yenu zimetengenezwa na nyenzo gani?
text	DG22b	DG22. Exterior walls: Specify other	DG22. Kuta za nje za nyumba: Taja nyingine				${DG22}='96'
select_one roof_mat	DG23	DG23. What is the main material of the roof of your house?	DG23. Paa la nyumba yenu limetengenezwa na nyenzo gani?
text	DG23b	DG23. Roof: Specify other	DG23. Paa la nyumba: Taja nyingine				${DG23}='96'
select_one fuel	DG24	DG24. What type of fuel does your kaya mainly use for cooking?	DG24. Ni aina gani ya nishati mnatumia kupikia nyumbani mara nyingi?
text	DG24b	DG24. Cooking fuel: Specify other	DG24. Mafuta munatumia kupikia: Taja nyingine				${DG24}='96'
select_one energy	DG25	DG25. What is the main source of energy for lighting in the kaya?	DG25. Ni chanzo gani cha nishati munatumia sana nyumbani kwa mwangaza?
text	DG25b	DG25. Energy source for lighting: Specify other	DG25. Chanzo gani cha nishati kwa mwangaza: Taja nyingine				${DG25}='96'
select_one richpoor	DG26	DG26. Relative to 6 months ago, is your kaya:	DG26. Ni ipi hali yako ya kiuchumi kwa miezi 6 iliyopita, katika kaya yako:	Read answers and select the most appropriate response	Msomee listi yote mshiriki, na chagua jibu sahihi Zaidi
end_group
begin_group	group_BP1	Biometric Pressure 1	Shinikizo la damu 1
note	note0	As part of this survey we are also taking blood pressure measurements. This measurement is obtained by placing the cuff on your upper arm and waiting while it fills with air. I will take this measurement three times throughout the survey because pressure can change. We will tell you the result after the last measurement. This will not be a diagnosis but can be used to help guide your decision mak…	Kama mojawapo ya sehemu ya utafiti huu, pia tutakupima shinikizo la damu. Kipimo hiki tutakifanya kupitia sehemu ya juu ya mkono wako na kusubiria kwa muda hadi kitakapokamilika. Nitakupima kipimo hiki kwa mara tatu wakati tunaendelea na dodoso hili kwa sababu presha/shinikizo la damu linaweza kubadilika. Tutakupa majibu baada ya kipimo cha mwisho. Hii haitakuwa utambuzi wa ugonjwa ila itakuongoz…			false
integer	BP01a	BP01a. Systolic Pressure (mmHg)	BP01a. Systolic Pressure (mmHg)	top number	Namba ya juu	false
integer	BP01b	BP01b. Diastolic Pressure (mmHg)	BP01b. Diastolic Pressure (mmHg)	bottom number	Namba ya chini	false
end_group
begin_group	group_SHPa	Social Health Protection	Hifadhi ya jamii			false
select_one yes_no	SP01	SP01. Have you ever heard of health insurance?	SP01. Je umewahi kusikia kuhusu bima ya afya?	Such as the NHIF, or CHF	Kama vile NHIF au CHF	true
begin_group	group_SHPb	Social Health Protection: heard of health insurance	Hifadhi ya jamii: kulisikia kuhusu bima ya afya			false	${SP01} = '1'
select_one yes_no	SP02	SP02. Do you believe having health insurance is beneficial?	SP02. Je unaamini kuwa na bima ya afya kuna manufaa?			true	${SP01} = '1'
select_one yes_no_dk	SP03	SP03. Have you ever been enrolled in health insurance?	SP03. Je umeshawahi kujiandikisha katika bima ya afya (iCHF, NHIF, nk) zamani au sasa?	Such as the CHF, or NHIF	Kama vile NHIF au CHF	true
select_one yes_no_dk	SP05	SP05. Do you currently have health insurance?	SP05. Kwa sasa una bima ya afya kwa ajili ya matibabu?			true	${SP03} = '1'
begin_group	group_SHPc	Social Health Protection: Currently insured	Hifadi ya jamii: Kwa sasa nina bima			false	${SP05} = '1'
select_one insurance_type	SP04	SP04. What type of health insurance do you have?	SP04. Ni aina gani ya bima ya afya unayonayo?	Select one	Chagua moja	true	${SP03} = '1' and ${SP05} = '1'
select_one insurance_plan	SP06	SP06. Which plan are you a member of?	SP06. Kama una bima, wewe ni mwanachama wa aina gani?	Select one	Chagua moja	true	${SP05} = '1' and ${SP04} = '2'
text	SP07	SP07. NHIF: other	SP07. NHIF: Nyingine	Specify	Elezea	false	${SP06} = '96'
integer	SP08	SP08. How many people are covered by your health insurance?	SP08. Watu wangapi wamejumuishwa/kunufaika katika bima yako ya afya?	Note: normally, a maximum of 6 members are allowed, however there are some special cases for NHIF beneficiaries	Kumbuka: kwa kawaida idadi ya juu inayoruhusiwa ni 6, japo kuna mazingira mahsusi kwa NHIF	true	${SP05} = '1'		Normally, a maximum of 6 members are allowed	. < 10
select_one principal_beneficiary	SP09	SP09. Who is the principal beneficiary of your health insurance?	SP09. Ni nani mwanachama mchangiaji wa bima yako ya afya?			true	${SP08} > 1
text	SP10	SP10. Principal beneficiary: specify other	SP10. Mwanachama Mchangiaji: Taja mwingine			false	${SP09} = '96'
select_multiple beneficiary	SP11	SP11. Besides yourself, who are the other beneficiaries on your health insurance?	SP11. Pamoja na wewe mwenyewe, ni watu gani zaidi wanafaidika/nufaika na bima yako ya afya?	Select all that apply	Chagua zote zinazohusika	true	${SP08} > 1
text	SP12	SP12. Other beneficiaries: Specify other	SP12. Wanufaika wengine: Taja			false	selected(${SP11}, '96')
integer	SP13	SP13. How many parents are on your health insurance?	SP13. Wazazi wangapi wapo kwenye bima yako ya afya?	Enter number	Ingiza namba	true	selected(${SP11}, '2')
integer	SP14	SP14. How many children are on your health insurance?	SP14. Watoto wangapi wapo kwenye bima yako ya afya?	Enter number	Ingiza namba	true	selected(${SP11}, '3')
integer	SP15	SP15. How many other family members are on your health insurance	SP15. Wanafamilia wengine wangapi wapo kwenye bima yako ya afya?	Enter number	Ingiza namba	true	selected(${SP11}, '4')
integer	SP16	SP16. How many friends are on your health insurance?	SP16. Marafiki wangapi wapo kwenye bima yako ya afya?	Enter number	Ingiza namba	true	selected(${SP11}, '5')
integer	SP17	SP17. How many neighbours are on your health insurance?	SP17. Ni majirani wangapi wapo kwenye bima yako ya afya?	Enter number	Ingiza namba	true	selected(${SP11}, '6')
integer	SP18	SP18. How many other people are on your health insurance?	SP18. Ni watu wangapi wengine wapo kwenye bima yako ya afya?	Enter number	Ingiza namba	true	selected(${SP11}, '96')
select_one yes_no_completely	SP21	SP21. Do you pay for the health insurance premium yourself?	SP21. Je unalipia Bima yako ya afya mwenyewe?	Read options to participant	Msomee zote mshirki	true	${SP05} = '1'
select_multiple who_pays	SP22	SP22. Who else paid for, or contributed to the health insurance premium?	SP22. Nani anakulipia au anachangia kulipia bima yako ya afya?	Select all that apply, read list to participant	Chagua zote zinazohusika, msomee mshiriki listi yote	true	${SP21} = '2' or ${SP21} = '3'		Huwezi kuchagua sijui na majibu mengine	not( selected(${SP22}, '96') )
text	SP23	SP23. Contributors: Specify other	SP23. Wachangiaji: Taja wengine			false	selected(${SP22}, '96')
end_group
select_one insurance_type	SP24	SP24. What type of health insurance did you have?	SP24. Ni aina gani ya bima ya afya uliyonayo?	Select one	Chagua moja	true	${SP03} = '1' and ${SP05} = '2'
select_multiple why	SP25	SP25. Why do you no longer have health insurance?	SP25. Kwa nini hauna/haukujisajili tena kwenye mfuko wa bima ya afya?	Read list to participant, select all that apply	Msomee listi yote mshiriki, chagua zote zinazohusika	true	${SP03} = '1' and ${SP05} = '2'
text	SP26	SP26. No longer a member: Specify other	SP26. Sio mwanachama tena: Nyingine, taja			true	selected(${SP25}, '96')
select_multiple why2	SP27	SP27. Why do you not have health insurance?	SP27. Kwa nini hauna bima ya afya?	Select all that apply, read list to participant	Chagua zote zinazohusika, msomee mshiriki listi yote	true	${SP03} = '2'
select_one yes_no_dk	SP28	SP28. Have you ever been granted a fee exemption that was not related to insurance?	SP28. Je umeshawahi kupatiwa msamaha wa matibabu wowote usiohusiana na bima ya afya?			true
select_one yes_no_dk	SP29	SP29. Are you currently granted a fee exemption that was not related to insurance?	SP29. Je kwa sasa una msamaha wowote wa matibabu usiohusiana na bima ya afya?			false	${SP28} = '1'
select_one fee_excemption	SP30	SP30. Is your fee exemption specific to treatments for a single condition, or is it for all healthcare you recieve?	SP30. Je msamaha wako wa matibabu ni mahususi kwa aina moja ya matibabu au ni kwa ajili ya huduma zote za afya?			false	${SP29} = '1'
select_one y_n_completely	SP31	SP31. Did your insurance cover the cost of your healthcare services today?	SP31. Je huduma ulizopata zinalipiwa na bima?	Select one	Chagua moja		${SP05} = '1'
select_one y_n_completely	SP32	SP32. Did your exemption cover the cost of your healthcare services today?	SP32. Je huduma ulizopata leo zinalipiwa na msamaha wa matibabu?	Select one	Chagua moja		${SP29} = '1'
select_multiple how_payed2	SP33	SP33. How did you pay for your healthcare services today?	SP33. Umewezaje kulipia huduma?	Select all that apply, read list to participant	Chagua zote zinazohusika, msomee mshiriki listi yote		${SP31}='2' or ${SP31}='3' or ${SP32}='2' or ${SP32}='3'
text	SP33b	SP33. How paid: specify other	SP33. Umewezaje kulipia huduma: Taja nyingine				${SP33}='96'
integer	SP34	SP34. How much money did you pay for your healthcare services today?	SP34. Ulilipia kiasi gani kwa ajili ya huduma?	Enter amount in Tsh	Ingiza kiasi kwa shilingi ya Tanzania		selected(${SP33}, '1')
integer	SP35	SP35. How much money did someone give your for your healthcare services today?	SP35. Ni kiasi gani mtu mwingine alikupatia kwa ajili ya huduma?	Enter amount in Tsh	Ingiza kiasi kwa shilingi ya Tanzania		selected(${SP33}, '2')
end_group
end_group
begin_group	group_BP2	Blood Pressure 2	Shinikizo la damu 2
note	note1	I will now do the second blood pressure measurement. It will be just like the first.	Kwa sasa nitachukua kipimo cha pili cha shinikizo la damu. Kitakuwa kama kile cha mwanzo			false
integer	BP02a	BP02a. Systolic Pressure (mmHg)	BP02a. Systolic Pressure (mmHg)	top number	Namba ya juu	false
integer	BP02b	BP02b. Diastolic Pressure (mmHg)	BP02b. Diastolic Pressure (mmHg)	bottom number	Namba ya chini	false
end_group
begin_group	group_CCa	Chronic Conditions	Magonjwa sugu			false
note	notecc	The next section of questions ask you about any chronic conditions you may have, and ask you about the last time you received care for any chronic conditions. Chronic conditions are medical conditions that require ongoing treatment. An example of chronic diseases include heart disease and high blood pressure, stroke, cancer, chronic respiratory diseases and diabetes. Visual impairment, hearing im…	Kipengele kinachofuata kinauliza kuhusu magonjwa sugu unayoweza kuwa nayo, na utaulizwa kwa mara ya mwisho ulipopata huduma kuhusiana na magonjwa sugu. Magonjwa sugu, ni hali ya kuwa na maradhi yanayohitaji matibabu kwa muda mrefu. Mfano wa magonjwa sugu ni kama magonjwa ya moyo na shinikizo la damu (BP), stroke, kansa, magonjwa ya mfumo wa kupumulia (pumu) na kisukari.Baadhi ya dalili pia matati…
select_one yes_no_almost	CC01	CC01. Did you know that these were considered chronic conditions and likely need long term treatment?	CC01. Je ulifahamu dalili hizi ni za ugonjwa sugu na ungehitajika kupata huduma kwa muda mrefu?			true
select_one yes_no	CC02	CC02. Have you ever been told by a healthcare provider that you have a chronic illness?	CC02. Je umeshawahi kuambiwa na mtoa huduma wa afya kuwa una ugonjwa sugu (kwa mfano; Kisukari, asthma/pumu, shinikizo la damu/presha)?			true
select_one status	CC02b	CC02b. How do you perceive your general health status at the moment?	CC02b. Je unaweza kuelezeaje hali yako ya afya kwa sasa?	Read list of responses to participant. Select most appropriate response.	Msomee mshiriki orodha ya majibu. Chagua jibu linalofaa zaidi	true
begin_group	group_CCb	Chronic Conditions: was told by healthcare provider that they have a chronic condition	Magonjwa sugu: kuliambiwa na mtoa huduma wa afya kuwa ana ugonjwa sugu			false	${CC02} = '1'
select_multiple chronic_disease	CC03	CC03. Which chronic disease is affecting you?	CC03. Ni ugonjwa sugu gani unakusumbua?	Select all that apply	Chagua yote yanayohusika	true
text	CC04	CC04. Specify other	CC04. Nyingine, taja	Type other chronic disease	Aina ya magonjwa sugu	true	selected(${CC03}, '96')
select_one chronic	CC05	CC05. Does your chronic condition ever prevent you from being able to work?	CC05. Je ugonjwa sugu huu unakuzuia au kusababisha kushindwa kufanya kazi?	Read list of responses to the participant. Select the response that best applies.	Msomee mshiriki orodha ya majibu. Chagua jibu linalofaa zaidi	true
integer	CC06	CC06. How many days in the last month has your chronic condition prevented you from being able to work?	CC06. Kwa mwezi mmoja uliopita, ni kwa siku ngapi maradhi haya sugu yamekuzuia kufanya kazi?	Enter number of days	Ingiza idadi ya siku	true	${CC05} = '2'
select_one yes_no	CC07	CC07. Have you ever been treated for your chronic condition(s) at a formal health facility?	CC07. Je umeshawahi kutibiwa dalili za ugonjwa sugu katika kituo cha tiba?			true
select_one yes_no	CC08	CC08. Have you ever been treated for your chronic condition(s) by a traditional healer?	CC08. Je umeshawahi kutibiwa ugonjwa huu/dalili za ugonjwa sugu kwa wataalam wa tiba asili/waganga wa kienyeji?			true
select_one yes_no	CC09	CC09. Have you taken medication for your chronic condition(s) in the last 7 days?	CC09. Je umetumia dawa kutibu ugonjwa huu sugu kwa kipindi cha siku 7 zilizopita?			true
select_one yes_no	CC10	CC10. Was your chronic condition the reason your visit to the health facility today?	CC10. Je, huo ugonjwa sugu ndio sababu ya wewe leo kuja/kuhudhuria kwenye kituo hiki cha tiba?			true
select_one yes_no	CC11	CC11. Were you prescribed any medicines for your chronic conditions today?	CC11. Je, dawa ya ugonjwa sugu uliandikiwa leo?
begin_group	group_CCc	Medicines: today	Dawa: leo				${CC11}='1'
integer	CC12	CC12. How many medicines were prescribed for your chronic condition today?	CC12. Ni aina ngapi za dawa kwa ajili ya ugonjwa sugu uliandikiwa leo			true				.<10
text	CC13a	CC13a. Which medicine were you prescribed today? : 1	CC13a. Dawa aina gani uliandikiwa leo?: 1			false	${CC12} > 0
text	CC13b	CC13b. Which medicine were you prescribed today? : 2	CC13b. Dawa aina gani uliandikiwa leo?: 2			false	${CC12} > 1
text	CC13c	CC13c. Which medicine were you prescribed today? : 3	CC13c. Dawa aina gani uliandikiwa leo?: 3			false	${CC12} > 2
text	CC13d	CC13d. Which medicine were you prescribed today? : 4	CC13d. Dawa aina gani uliandikiwa leo?: 4			false	${CC12} > 3
text	CC13e	CC13e. Which medicine were you prescribed today? : 5	CC13e. Dawa aina gani uliandikiwa leo?: 5			false	${CC12} > 4
text	CC13f	CC13f. Which medicine were you prescribed today? : 6	CC13f. Dawa aina gani uliandikiwa leo?: 6			false	${CC12} > 5
text	CC13g	CC13g. Which medicine were you prescribed today? : 7	CC13g. Dawa aina gani uliandikiwa leo?: 7			false	${CC12} > 6
text	CC13h	CC13h. Which medicine were you prescribed today? : 8	CC13h. Dawa aina gani uliandikiwa leo?: 8			false	${CC12} > 7
text	CC13i	CC13i. Which medicine were you prescribed today? : 9	CC13i. Dawa aina gani uliandikiwa leo?: 9			false	${CC12} > 8
select_one yes_no_completely2	CC14	CC14. Were you able to get these medicines at the health facility pharmacy?	CC14. Je uliweza kupata dawa hizi katika chumba cha dawa cha kituo hiki?			true
end_group
begin_group	groupCCd	Group: Unable to get medicines today	Kundi: hukufanikiwa kupata dawa leo			false	${CC14} = '2' or ${CC14} = '3'
select_one why_not2	CC15	CC15. If you were not able to get the medicines at the health facility pharmacy, why not?	CC15. Kama hukufanikiwa kupata dawa katika chumba cha dawa cha kituo cha tiba ni kwa sababu gani?			false
text	CC15b	CC15b. Specify other reason	CC15b. Nyingine, taja			false	${CC15} = '96'
select_one yes_no_medicine	CC16	CC16. Will you buy the medicines somewhere else?	CC16. Je utanunua dawa kutoka sehemu ingine?	Read list of responses to participant. Select most appropriate response.	Msomee mshiriki orodha ya majibu. Chagua jibu linalofaa zaidi	true
text	CC16b	CC16b. Specify other	CC16b. Nyingine, taja			false	${CC16} = '96'
end_group
begin_group	group_CCe	Group	Kundi				${CC07} = '1' or ${CC08} = '1'
select_one last_time	CC17	CC17. Not including today, when did you last seek care for your chronic condition(s)?	CC17. Isipokuwa kwa leo, kwa mara ya mwisho ni lini ulienda kutafuta huduma kwa ajili ya ugonjwa huu sugu?	Read list of options to participant. Select the one that best applies.	Msomee mshiriki orodha ya majibu. Chagua jibu linalofaa zaidi	true
select_one yes_no	CC18	CC18. Were you prescribed any medicines the last time you sought care for your chronic conditions?	CC18. Je, uliandikiwa dawa ya ugonjwa sugu mara ya mwisho ulipoenda kutafuta huduma kwa ajili ya ugonjwa huu sugu?
begin_group	group_CCea						${CC11}='1' and ${CC18}='1'
select_multiple medicine	CC19	CC19. Which of the medicines prescribed today were also prescribed the last time you sought care for chronic conditions?	CC19. Je, kuna dawa ulizoandikiwa leo ambazo pia uliandikiwa mara ya mwisho ulipokuja kutafuta huduma kwa ajili ya ugonjwa sugu?	Please read the list and have them select. If the do not have any medications listed please select NONE	Tafadhali msomee listi na uchague moja. Kama hana dawa yoyote aliyochagua jaza HAKUNA	true
select_one yes_no	CC20	CC20. Were there any other medicines prescribed the last time you sought care for chronic conditions?	CC20. Je, uliandikiwa dawa lingine lolote ya ugonjwa sugu mara ya mwisho ulipoenda kutafuta huduma kwa ajili ya ugonjwa huu sugu?
integer	CC21	CC21. How many other medicines were prescribed for your chronic conditions last time you sought care for your chronic condition?	CC21. Ni aina ngapi za dawa kwa ajili ya ugonjwa sugu uliandikiwa kwa mara ya mwisho ulipokuja kupata huduma kwa ajili ya ugonjwa sugu?	Ask them to include even if they were unable to get the medicine	Tafadhali waombe wakutajie hata kama hawakuweza kupata hizo dawa	true	${CC20}='1'			.<6
text	CC22a	CC22a. Which other medicine were you prescribed last time you sought care for your chronic condition? : 1	CC22a. Dawa lingine lolote aina gani uliandikiwa mara ya mwisho ulipokuja kupata huduma kwa ajili ya ugonjwa sugu?: 1			false	${CC21} > 0
text	CC22b	CC22b. Which other medicine were you prescribed last time you sought care for your chronic condition? : 2	CC22b. Dawa lingine lolote aina gani uliandikiwa mara ya mwisho ulipokuja kupata huduma kwa ajili ya ugonjwa sugu?: 2			false	${CC21} > 1
text	CC22c	CC22c. Which other medicine were you prescribed last time you sought care for your chronic condition? : 3	CC22c. Dawa lingine lolote aina gani uliandikiwa mara ya mwisho ulipokuja kupata huduma kwa ajili ya ugonjwa sugu?: 3			false	${CC21} > 2
text	CC22d	CC22d. Which other medicine were you prescribed last time you sought care for your chronic condition? : 4	CC22d. Dawa lingine lolote aina gani uliandikiwa mara ya mwisho ulipokuja kupata huduma kwa ajili ya ugonjwa sugu?: 4			false	${CC21} > 3
text	CC22e	CC22e. Which other medicine were you prescribed last time you sought care for your chronic condition? : 5	CC22e. Dawa lingine lolote aina gani uliandikiwa mara ya mwisho ulipokuja kupata huduma kwa ajili ya ugonjwa sugu?: 5			false	${CC21} > 4
end_group
begin_group	groupCCeb						${CC18}='1' and ${CC11}='2'
integer	CC23	CC23. How many medicines were prescribed for your chronic condition last time you sought care for your chronic condition	CC23. Ni aina ngapi za dawa kwa ajili ya ugonjwa sugu uliandikiwa mara ya mwisho ulipokuja kupata huduma kwa ajili ya ugonjwa sugu?			true				.<10
text	CC24a	CC24a. Which medicine were you prescribed last time you sought care for your chronic condition? : 1	CC24a. Dawa aina gani uliandikiwa mara ya mwisho ulipokuja kupata huduma kwa ajili ya ugonjwa sugu?: 1			false	${CC23} > 0
text	CC24b	CC24b. Which medicine were you prescribed last time you sought care for your chronic condition? : 2	CC24b. Dawa aina gani uliandikiwa mara ya mwisho ulipokuja kupata huduma kwa ajili ya ugonjwa sugu?: 2			false	${CC23} > 1
text	CC24c	CC24c. Which medicine were you prescribed last time you sought care for your chronic condition? : 3	CC24c. Dawa aina gani uliandikiwa mara ya mwisho ulipokuja kupata huduma kwa ajili ya ugonjwa sugu?: 3			false	${CC23} > 2
text	CC24d	CC24d. Which medicine were you prescribed last time you sought care for your chronic condition? : 4	CC24d. Dawa aina gani uliandikiwa mara ya mwisho ulipokuja kupata huduma kwa ajili ya ugonjwa sugu?: 4			false	${CC23} > 3
text	CC24e	CC24e. Which medicine were you prescribed last time you sought care for your chronic condition? : 5	CC24e. Dawa aina gani uliandikiwa mara ya mwisho ulipokuja kupata huduma kwa ajili ya ugonjwa sugu?: 5			false	${CC23} > 4
text	CC24f	CC24f. Which medicine were you prescribed last time you sought care for your chronic condition? : 6	CC24f. Dawa aina gani uliandikiwa mara ya mwisho ulipokuja kupata huduma kwa ajili ya ugonjwa sugu?: 6			false	${CC23} > 5
text	CC24g	CC24g. Which medicine were you prescribed last time you sought care for your chronic condition? : 7	CC24g. Dawa aina gani uliandikiwa mara ya mwisho ulipokuja kupata huduma kwa ajili ya ugonjwa sugu?: 7			false	${CC23} > 6
text	CC24h	CC24h. Which medicine were you prescribed last time you sought care for your chronic condition? : 8	CC24h. Dawa aina gani uliandikiwa mara ya mwisho ulipokuja kupata huduma kwa ajili ya ugonjwa sugu?: 8			false	${CC23} > 7
text	CC24i	CC24i. Which medicine were you prescribed last time you sought care for your chronic condition? : 9	CC24i. Dawa aina gani uliandikiwa mara ya mwisho ulipokuja kupata huduma kwa ajili ya ugonjwa sugu?: 9			false	${CC23} > 8
end_group
begin_group	groupCCec						${CC18}='1' and ${CC11}='2'
select_one yes_no_completely3	CC25	CC25. Were you able to get these medicines at the health facility pharmacy?	CC25. Je, uliweza kupata dawa hizi katika chumba cha dawa cha kituo hiki?			true
select_one why_not2	CC26	CC26. If you were not able to get the medicines at the health facility pharmacy, why not?	CC26. Kama hukufanikiwa kupata dawa katika chumba cha dawa cha kituo hiki, kwa sababu gani?			false
text	CC26b	CC26b. Specify other reason	CC26b. Nyingine, taja			false	${CC26} = '96'
select_one yes_no_medicine2	CC27	CC27. Did you buy the medicines somewhere else?	CC27. Je, ulinunua dawa kutoka sehemu ingine?	Read list of responses to participant. Select most appropriate response.	Msomee mshiriki orodha ya majibu. Chagua jibu linalofaa zaidi	true
text	CC27b	CC27b. Specify other	CC27b. Nyingine, taja			false	${CC27} = '96'
end_group
end_group
end_group
end_group
begin_group	group_BP3	Blood Pressure 3	Shinikizo la damu 3
note	note1	I will now do the third blood pressure measurement. It will be just like the first.	Kwa sasa nitachukua kipimo cha tatu cha shinikizo la damu. Kitakuwa kama kile cha mwanzo.			false
integer	BP03a	BP03a. Systolic Pressure (mmHg)	BP03a. Systolic Pressure (mmHg)	top number	Namba ya juu	false
integer	BP03b	BP03b. Diastolic Pressure (mmHg)	BP03b. Diastolic Pressure (mmHg)	bottom number	Namba ya chini	false
calculate	systolic_result					false					(${BP01a} + ${BP02a} + ${BP03a}) div 3
calculate	diastolic_result					false					(${BP01b} + ${BP02b} + ${BP03b}) div 3
note	note8	Your systolic blood pressure is ${systolic_result} and your diastolic blood pressure is ${diastolic_result}. Normal systolic blood pressure is below 120 and normal diastolic blood pressure is below 80. If either of your numbers are higher than the normal, we recommend you visit a health facility to talk about your blood pressure.	Kipimo cha shinikizo la damu (systolic blood pressure) ni ${systolic_result} na diastolic blood pressure ni ${diastolic_result}. Kiasi cha kawaida cha systolic blood pressure ni chini ya 120 na kiasi cha kawaida cha diastolic blood pressure ni chini ya 80. Kama mojawapo ya tarakimu za vipimo vyako ni kubwa kuliko number za kawaida, tunakusauri uhudhuirie kituo cha tiba kwa ajili ya ushauri zaidi …			false
end_group
begin_group	RBG	Random Blood Glucose	Sukari ya damu
select_one yes_no	RBG01	RBG01. As part of this survey, we are also asking people to take a blood sugar test. This survey will assist the government to develop programs to prevent and treat high blood sugar. For the blood sugar testing, we will need a few drops of blood from a finger. The equipment used to take the blood is clean and completely safe. It has never been used before and will be thrown away after we take you…	RBG01. Kama sehemu ya utafiti huu, tunawaomba washiriki kuwapima kisukari. Utafiti huu utaisaidia serikali kutengeneza programu za kukinga na kutibu kisukari. Ili tupime kisukari, tutahitaji tone la damu kutoka katika kidole chako. Kifaa kinachotumika kuchukulia damu ni kisafi na ni salama. Hakijawahi kutumika kabla na tutakitupa pindi tutakapochukua damu yako. Kipimo cha kisukari kitapimwa hapo …			false
begin_group	group_RBG	Blood Glucose Test	Kipimo cha kisukari				${RBG01} = '1'
datetime	RBG02	RBG02. When did you last eat?	RBG02. Kwa mara ya mwisho umekula muda gani?			true
decimal	RBG03	RBG03. Please enter blood sugar reading. If the response is in error please repeat the blood sugar test with a new drop of blood.	RBG03. Tafadhali ingiza kipimo cha kisukari. Kama majibu yanaoenyesha kukosea, tafadhali rudia kipimo kwa kuweka matone mengine ya damu.	Read out the blood sugar reading to the patient if there is no error.	Msomee majibu ya kipimo cha kisukari kwa mshiriki kama hayana makosa.	true
note	RBG03_response_elevated	Your blood sugar is ${RBG03}, which is higher than normal. We recommend you follow up at a healthcare facility. When you follow up, they may request that you do not eat before so the measurement can be more accurate.	Kipimo chako cha kisukari ni ${RBG03}, ambapo ni juu ya kawaida. Tunakushauri uende kwenye kituo cha tiba kwa ajili ya kufuatilia na vipimo zaidi. Pale utakapofuatilia watakutaka usile ili kipimo kiwe sahihi zaidi.			false	${RBG03} >= 200
note	RBG03_response_normal	Your blood sugar is ${RBG03}, which is within the normal range for random blood sugar.	Kipimo chako cha kisukari ni ${RBG03}, ambapo kipo katika wastani wa kawaida.			false	${RBG03} < 200
end_group
end_group
begin_group	names	Name Generator Questionnaire	Orodha ya majina
note	names_intro	In this section, we will ask you to list up to 10 people in your social environment. List people that you have talked to either in person or by phone or internet, at least one time in the past 6 months. This list can include people such as your family members, friends, neighbours, or elders. Please start by listing the 5 people (adults) who are the most important to you for any reason, and indica…	Kipengele kinachofuata kinauliza kuhusu mahusiano yako na watu katika mazingira yako ya kijamii. Tutakuuliza kuorodhe watu 10 katika mazingira yako ya kijamii. Orodhesha watu ambao umezungumza nao ana Katika sehemu hii, tutakuuliza kuorodhesha hadi watu 10 ulio na mahusiano nao katika mazingira ya jamii yako. Taja watu ulioongea nao iwe ana kwa ana, simu au kwa njia ya mtandao walau mara moja nda…	If participants choose to list less than 10 people in their social environment, please leave the unused text fields blank and skip to the next section.	Kama mshiriki ataamua kuorothesha watu chini ya 10, tafadhali acha sehemu sehemu ambazo hazijajazwa wazi na kisha ruka kwenda sehemu inayofuata
text	ng1a	Person 1:	Mtu 1:
select_one relation	ng1b	What type of relationship do you have with ${ng1a}?	Ni aina gani ya uhusiano na ${ng1a}?				${ng1a} !=''
calculate	display_rel1	Relationship	Uhusiano								jr:choice-name(${ng1b}, '${ng1b}')
text	ng2a	Person 2:	Mtu 2:				${ng1a} !=''
select_one relation	ng2b	What type of relationship do you have with ${ng2a}?	Ni aina gani ya uhusiano na ${ng2a}?				${ng2a} !=''
calculate	display_rel2	Relationship	Uhusiano								jr:choice-name(${ng2b}, '${ng2b}')
text	ng3a	Person 3:	Mtu 3:				${ng2a} !=''
select_one relation	ng3b	What type of relationship do you have with ${ng3a}?	Ni aina gani ya uhusiano na ${ng3a}?				${ng3a} !=''
calculate	display_rel3	Relationship	Uhusiano								jr:choice-name(${ng3b}, '${ng3b}')
text	ng4a	Person 4:	Mtu 4:				${ng3a} !=''
select_one relation	ng4b	What type of relationship do you have with ${ng4a}?	Ni aina gani ya uhusiano na ${ng4a}?				${ng4a} !=''
calculate	display_rel4	Relationship	Uhusiano								jr:choice-name(${ng4b}, '${ng4b}')
text	ng5a	Person 5:	Mtu 5:				${ng4a} !=''
select_one relation	ng5b	What type of relationship do you have with ${ng5a}?	Ni aina gani ya uhusiano na ${ng5a}?				${ng5a} !=''
calculate	display_rel5	Relationship	Uhusiano								jr:choice-name(${ng5b}, '${ng5b}')
note	names_prompt	Can you name anybody else in your social environment that you have talked to either in person or by phone or internet, at least one time in the past six months? These can be people such as any other family members, friends, neighbours, or elders. You can list up to 5 more people.	Je, unaweza kutaja mtu yeyote mwingine katika mazingira ya jamii yako ambaye umeongea naye iwe ana kwa ana, kwa simu au kwa njia ya mtandao, japo kwa mara moja ndani ya miezi sita iliyopita? Hawa wanaweza kuwa watu kama jamaa wa familia yako, marafiki, majirani au wazee. Unaweza kutaja hadi watu watano (5).	If participants choose to list less than 10 people in their social environment, please leave the unused text fields blank.	Kama mshiriki ataamua kuorothesha watu chini ya 10, tafadhali acha sehemu sehemu ambazo hazijajazwa wazi na kisha ruka kwenda sehemu inayofuata
text	ng6a	Person 6:	Mtu 6:
select_one relation	ng6b	What type of relationship do you have with ${ng6a}?	Ni aina gani ya uhusiano na ${ng6a}?				${ng6a} !=''
calculate	display_rel6	Relationship	Uhusiano								jr:choice-name(${ng6b}, '${ng6b}')
text	ng7a	Person 7:	Mtu 7:				${ng6a} !=''
select_one relation	ng7b	What type of relationship do you have with ${ng7a}?	Ni aina gani ya uhusiano na ${ng7a}?				${ng7a} !=''
calculate	display_rel7	Relationship	Uhusiano								jr:choice-name(${ng7b}, '${ng7b}')
text	ng8a	Person 8:	Mtu 8:				${ng7a} !=''
select_one relation	ng8b	What type of relationship do you have with ${ng8a}?	Ni aina gani ya uhusiano na ${ng8a}?				${ng8a} !=''
calculate	display_rel8	Relationship	Uhusiano								jr:choice-name(${ng8b}, '${ng8b}')
text	ng9a	Person 9:	Mtu 9:				${ng8a} !=''
select_one relation	ng9b	What type of relationship do you have with ${ng9a}?	Ni aina gani ya uhusiano na ${ng9a}?				${ng9a} !=''
calculate	display_rel9	Relationship	Uhusiano								jr:choice-name(${ng9b}, '${ng9b}')
text	ng10a	Person 10:	Mtu 10:				${ng9a} !=''
select_one relation	ng10b	What type of relationship do you have with ${ng10a}?	Ni aina gani ya uhusiano na ${ng10a}?				${ng10a} !=''
calculate	display_rel10	Relationship	Uhusiano								jr:choice-name(${ng10b}, '${ng10b}')
end_group
begin_group	NC	Network Characteristics	Network Characteristics
note	nca_intro	In the last section, you listed a number of people in your social network. In this section, we will ask you a series of questions about each of these people and your relationship with them.	Katika sehemu ya mwisho, umetaja watu unaohusiana nao katika jamii. Katika sehemu hii, tutakuuliza maswali kadhaa juu ya kila mmoja wa watu hawa na uhusiano wako na wao.
begin_group	nc_ng1a	Network Characteristics A: ${ng1a}, (${display_rel1})	A: ${ng1a}, (${display_rel1})				${ng1a} !=''
note	note_ng1a	This group of questions will ask you about ${ng1a}, (${display_rel1}).	Katika kundihili la maswali tutakuuliza juu ya ${ng1a}, (${display_rel1}).
select_one gender	nca1	Sex of ${ng1a}:	Jinsia ya ${ng1a} (${display_rel1}).
select_one how_long	nca2	How long have you known ${ng1a} (${display_rel1})?	Je, mmejua kwa muda gani ${ng1a} (${display_rel1})?
select_one how_old	nca3	How old is ${ng1a} (${display_rel1})?	Ana umri gani ${ng1a} (${display_rel1})?
select_one how_close	nca4	How close to your house does ${ng1a} (${display_rel1}) live during most of the year?	Je, ${ng1a} (${display_rel1}) anaishi kwa ukaribu gani na nyumbani kwako kwa kipindi cha mwaka mzima?	read responses to participant, select the most appropriate response	Msomee mshiriki orodha ya majibu. Chagua jibu linalofaa zaidi
select_one how_frequent	nca5	How frequently are you in contact with ${ng1a} (${display_rel1})?	Je, mnawasiliana mara ngapi na ${ng1a} (${display_rel1})?	read responses to participant, select the most appropriate response	Msomee mshiriki orodha ya majibu. Chagua jibu linalofaa zaidi
select_one how_contact	nca6	How are you mostly in contact with ${ng1a} (${display_rel1})?	Je, mnawasilianaje na ${ng1a} (${display_rel1}) mara nyingi?	read responses to participant, select the most appropriate response	Msomee mshiriki orodha ya majibu. Chagua jibu linalofaa zaidi
text	nca6b	How are you mostly in contact with ${ng1a} (${display_rel1})? : Specify other	Je, mnawasilianaje na ${ng1a} (${display_rel1}) mara nyingi?: Nyingine, taja				${nca6}='96'
select_one yes_no	nca7	Has ${ng1a} (${display_rel1}) supported you in coping with your chronic disease in the past 6 months? “Support” may include emotional support, prayer, food, time, labour, money or sharing helpful knowledge and information.	Je, ${ng1a} (${display_rel1}) amekupa msaada katika kukabiliana na ugonjwa wako sugu katika miezi 6 iliyopita? "Msaada" unaweza kujumuisha msaada wa kihemko, sala, chakula, wakati, kazi, pesa au kushiriki maarifa na habari inayosaidia.
select_one yes_no	nca8	Have you given support to ${ng1a} (${display_rel1}) when they were experiencing hardship in the past 6 months? For example when they were sick, or when one of their family members died? “Support” may include emotional support, prayer, food, time, labour, money or sharing helpful knowledge and information.	Je, ulimpatia msaada ${ng1a} (${display_rel1}) wakati alivyokuwa akipata shida katika miezi 6 iliyopita? Kwa mfano wakati alivyokuwa mgonjwa, au wakati mmoja wa familia yake alipokufa? "Msaada" unaweza kujumuisha msaada wa kihemko, sala, chakula, wakati, kazi, pesa au kushiriki maarifa na habari inayosaidia.
begin_group	ssa						${nca7}='1'
select_one satisfied	nca9	How satisfied are you with the support that you receive from ${ng1a} (${display_rel1})?	Umeridhikaje na msaada ambao unapokea kutoka kwa ${ng1a} (${display_rel1})	read responses to participant, select the most appropriate response	Msomee mshiriki orodha ya majibu. Chagua jibu linalofaa zaidi
select_one amount	nca10	Has the amount or frequency of support you receive from ${ng1a} (${display_rel1}) changed over the past 12 months?	Je, kiasi au mzunguko wa msaada unaopokea kutoka kwa ${ng1a} (${display_rel1}) ulibadilika katika miezi 12 iliyopita?	read responses to participant, select the most appropriate response	Msomee mshiriki orodha ya majibu. Chagua jibu linalofaa zaidi
select_multiple support_type	nca11	What type of support does ${ng1a} (${display_rel1}) give to you?	Je, ${ng1a} (${display_rel1}) anakupa msaada wa aina gani?	read all answers to participant, and select all that apply	Msomee mshiriki orodha ya majibu. Chagua yote yanayohusika
select_one how_frequent	nca12	How frequently does ${ng1a} (${display_rel1}) give you emotional support? Such as comforting you, making you feel respected or loved, or praying with/for you?	Ni mara ngapi ${ng1a} (${display_rel1}) anakupa msaada wa kihemko? Kwa mfano kukufariji, kukufanya ujisikie kuheshimiwa au kupendwa, au kusali na wewe au kusali kwa ajili yako?	read all answers to participant, and select all that apply	Msomee mshiriki orodha ya majibu. Chagua jibu linalofaa zaidi		selected(${nca11},'1')
select_one how_frequent	nca13	How frequently does ${ng1a} (${display_rel1}) give you informational support? Such as sharing advice and knowledge, or helping you understand your doctors instructions?	Ni mara ngapi ${ng1a} (${display_rel1}) anakupa msaada wa habari? Kwa mfano kushiriki ushauri na maarifa, au kukusaidia kuelewa maagizo ya madaktari wako?	read all answers to participant, and select all that apply	Msomee mshiriki orodha ya majibu. Chagua jibu linalofaa zaidi		selected(${nca11},'2')
select_one how_frequent	nca14	How frequently does ${ng1a} (${display_rel1}) give you material support? Such as giving you money for healthcare or bus tickets, helping you with tasks at home, taking you to the health facility?	Ni mara ngapi ${ng1a} (${display_rel1}) anakupa msaada wa kifedha au msaada wa kazi au msaada wa usafiri? Kwa mfano kukupa pesa za huduma ya afya au tiketi za basi, kukusaidia na majukumu nyumbani, kukupeleka kwenye kituo cha afya?	read all answers to participant, and select all that apply	Msomee mshiriki orodha ya majibu. Chagua jibu linalofaa zaidi		selected(${nca11},'3')
select_multiple material_type	nca15	If ${ng1a} (${display_rel1}) provides you with “material support” for coping with your illness, what type of support do they provide you with?	Kama ${ng1a} (${display_rel1}) anakupa msaada wa kifedha au msaada wa kazi au msaada wa usafiri, ni aina gani ya msaada anakupa?	read all answers to participant, and select all that apply	Msomee mshiriki orodha ya majibu. Chagua yote yanayohusika		selected(${nca11},'3')
text	nca15b	Material support: Specify other	Msaada wa mali: Nyingine, taja				selected(${nca15}, '96')
integer	nca16	The last time that ${ng1a} (${display_rel1}) supported you by giving you money, how much money did they give you?	Mara ya mwisho ambayo ${ng1a} (${display_rel1}) alikupa msaada wa fedha, alikupatia kiasi gani cha fedha?	If the participant cannot remember, please enter 777			selected(${nca15}, '1')
select_multiple purpose	nca17	The last time that ${ng1a} (${display_rel1}) supported you by giving you money, for what purpose did they give you money?	Mara ya mwisho ambayo ${ng1a} (${display_rel1}) alikupa msaada wa fedha, ilikuwa ni fedha kwa ajili ya nini?	read all answers to participant, and select all that apply	Msomee mshiriki orodha ya majibu. Chagua yote yanayohusika		selected(${nca15}, '1')
end_group
end_group
begin_group	nc_ng2a	Network Characteristics B: ${ng2a}, (${display_rel2})	Network Characteristics B: ${ng2a} (${display_rel2})				${ng2b} !=''
note	note_ng2a	This group of questions will ask you about ${ng2a}, (${display_rel2}).	Katika kundihili la maswali tutakuuliza juu ya ${ng2a} (${display_rel2}).
select_one gender	ncb1	Sex of ${ng2a}:	Jinsia ya ${ng2a} (${display_rel2}).
select_one how_long	ncb2	How long have you known ${ng2a} (${display_rel2})?	Je, mmejua kwa muda gani ${ng2a} (${display_rel2})?
select_one how_old	ncb3	How old is ${ng2a} (${display_rel2})?	Ana umri gani ${ng2a} (${display_rel2})?
select_one how_close	ncb4	How close to your house does ${ng2a} (${display_rel2}) live during most of the year?	Je, ${ng2a} (${display_rel2}) anaishi kwa ukaribu gani na nyumbani kwako kwa kipindi cha mwaka mzima?	read responses to participant, select the most appropriate response	Msomee mshiriki orodha ya majibu. Chagua jibu linalofaa zaidi
select_one how_frequent	ncb5	How frequently are you in contact with ${ng2a} (${display_rel2})?	Je, mnawasiliana mara ngapi na ${ng2a} (${display_rel2})?	read responses to participant, select the most appropriate response	Msomee mshiriki orodha ya majibu. Chagua jibu linalofaa zaidi
select_one how_contact	ncb6	How are you mostly in contact with ${ng2a} (${display_rel2})?	Je, mnawasilianaje na ${ng2a} (${display_rel2}) mara nyingi?	read responses to participant, select the most appropriate response	Msomee mshiriki orodha ya majibu. Chagua jibu linalofaa zaidi
text	ncb6b	How are you mostly in contact with ${ng2a} (${display_rel2})? : Specify other	Je, mnawasilianaje na ${ng2a} (${display_rel2}) mara nyingi?: Nyingine, taja				${ncb6}='96'
select_one yes_no	ncb7	Has ${ng2a} (${display_rel2}) supported you in coping with your chronic disease in the past 6 months? “Support” may include emotional support, prayer, food, time, labour, money or sharing helpful knowledge and information.	Je, ${ng2a} (${display_rel2}) amekupa msaada katika kukabiliana na ugonjwa wako sugu katika miezi 6 iliyopita? "Msaada" unaweza kujumuisha msaada wa kihemko, sala, chakula, wakati, kazi, pesa au kushiriki maarifa na habari inayosaidia.
select_one yes_no	ncb8	Have you supported ${ng2a} (${display_rel2}) when they were experiencing hardship in the past 6 months? For example when they were sick, or when one of their family members died? “Support” may include emotional support, prayer, food, time, labour, money or sharing helpful knowledge and information.	Je, ulimpatia msaada ${ng2a} (${display_rel2}) wakati alivyokuwa akipata shida katika miezi 6 iliyopita? Kwa mfano wakati alivyokuwa mgonjwa, au wakati mmoja wa familia yake alipokufa? "Msaada" unaweza kujumuisha msaada wa kihemko, sala, chakula, wakati, kazi, pesa au kushiriki maarifa na habari inayosaidia.
begin_group	ssb						${ncb7}='1'
select_one satisfied	ncb9	How satisfied are you with the support that you receive from${ng2a} (${display_rel2})?	Umeridhikaje na msaada ambao unapokea kutoka kwa ${ng2a} (${display_rel2})?	read responses to participant, select the most appropriate response	Msomee mshiriki orodha ya majibu. Chagua jibu linalofaa zaidi
select_one amount	ncb10	Has the amount or frequency of support you receive from ${ng2a} (${display_rel2}) changed over the past 12 months?	Je, kiasi au mzunguko wa msaada unaopokea kutoka kwa ${ng2a} (${display_rel2}) ulibadilika katika miezi 12 iliyopita?	read responses to participant, select the most appropriate response	Msomee mshiriki orodha ya majibu. Chagua jibu linalofaa zaidi
select_multiple support_type	ncb11	What type of support does ${ng2a} (${display_rel2}) give to you?	Je, ${ng2a} (${display_rel2}) anakupa msaada wa aina gani?	read all answers to participant, and select all that apply	Msomee mshiriki orodha ya majibu. Chagua yote yanayohusika
select_one how_frequent	ncb12	How frequently does ${ng2a} (${display_rel2}) give you emotional support? Such as comforting you, making you feel respected or loved, or praying with/for you?	Ni mara ngapi ${ng2a} (${display_rel2}) anakupa msaada wa kihemko? Kwa mfano kukufariji, kukufanya ujisikie kuheshimiwa au kupendwa, au kusali na wewe au kusali kwa ajili yako?	read all answers to participant, and select all that apply	Msomee mshiriki orodha ya majibu. Chagua jibu linalofaa zaidi		selected(${ncb11},'1')
select_one how_frequent	ncb13	How frequently does ${ng2a} (${display_rel2}) give you informational support? Such as sharing advice and knowledge, or helping you understand your doctors instructions?	Ni mara ngapi ${ng2a} (${display_rel2}) anakupa msaada wa habari? Kwa mfano kushiriki ushauri na maarifa, au kukusaidia kuelewa maagizo ya madaktari wako?	read all answers to participant, and select all that apply	Msomee mshiriki orodha ya majibu. Chagua jibu linalofaa zaidi		selected(${ncb11},'2')
select_one how_frequent	ncb14	How frequently does ${ng2a} (${display_rel2}) give you material support? Such as giving you money for healthcare or bus tickets, helping you with tasks at home, taking you to the health facility?	Ni mara ngapi ${ng2a} (${display_rel2}) anakupa msaada wa kifedha au msaada wa kazi au msaada wa usafiri? Kwa mfano kukupa pesa za huduma ya afya au tiketi za basi, kukusaidia na majukumu nyumbani, kukupeleka kwenye kituo cha afya?	read all answers to participant, and select all that apply	Msomee mshiriki orodha ya majibu. Chagua jibu linalofaa zaidi		selected(${ncb11},'3')
select_multiple material_type	ncb15	If ${ng2a} (${display_rel2}) provides you with “material support” for coping with your illness, what type of support do they provide you with?	Kama ${ng2a} (${display_rel2}) anakupa msaada wa kifedha au msaada wa kazi au msaada wa usafiri, ni aina gani ya msaada anakupa?	read all answers to participant, and select all that apply	Msomee mshiriki orodha ya majibu. Chagua yote yanayohusika		selected(${ncb11},'3')
text	ncb15b	Material support: Specify other	Msaada wa mali: Nyingine, taja				selected(${ncb15}, '96')
integer	ncb16	The last time that ${ng2a} (${display_rel2}) supported you by giving you money, how much money did they give you?	Mara ya mwisho ambayo ${ng2a} (${display_rel2}) alikupa msaada wa fedha, alikupatia kiasi gani cha fedha?	If the participant cannot remember, please enter 777			selected(${ncb15}, '1')
select_multiple purpose	ncb17	The last time that ${ng2a} (${display_rel2}) supported you by giving you money, for what purpose did they give you money?	Mara ya mwisho ambayo ${ng2a} (${display_rel2}) alikupa msaada wa fedha, ilikuwa ni fedha kwa ajili ya nini?	read all answers to participant, and select all that apply	Msomee mshiriki orodha ya majibu. Chagua yote yanayohusika		selected(${ncb15}, '1')
end_group
end_group
begin_group	nc_ng3a	Network Characteristics C: ${ng3a}, (${display_rel3})	Network Characteristics C: ${ng3a}, (${display_rel3})				${ng3a} !=''
note	note_ng3a	This group of questions will ask you about ${ng3a}, (${display_rel3}).	Katika kundihili la maswali tutakuuliza juu ya ${ng3a}, (${display_rel3}).
select_one gender	ncc1	Sex of ${ng3a}:	Jinsia ya ${ng3a} (${display_rel3}).
select_one how_long	ncc2	How long have you known ${ng3a} (${display_rel3})?	Je, mmejua kwa muda gani ${ng3a} (${display_rel3})?
select_one how_old	ncc3	How old is ${ng3a} (${display_rel3})?	Ana umri gani ${ng3a} (${display_rel3})?
select_one how_close	ncc4	How close to your house does ${ng3a} (${display_rel3}) live during most of the year?	Je, ${ng3a} (${display_rel3}) anaishi kwa ukaribu gani na nyumbani kwako kwa kipindi cha mwaka mzima?	read responses to participant, select the most appropriate response	Msomee mshiriki orodha ya majibu. Chagua jibu linalofaa zaidi
select_one how_frequent	ncc5	How frequently are you in contact with ${ng3a} (${display_rel3})?	Je, mnawasiliana mara ngapi na ${ng3a} (${display_rel3})?	read responses to participant, select the most appropriate response	Msomee mshiriki orodha ya majibu. Chagua jibu linalofaa zaidi
select_one how_contact	ncc6	How are you mostly in contact with ${ng3a} (${display_rel3})?	Je, mnawasilianaje na ${ng3a} (${display_rel3}) mara nyingi?	read responses to participant, select the most appropriate response	Msomee mshiriki orodha ya majibu. Chagua jibu linalofaa zaidi
text	ncc6b	How are you mostly in contact with ${ng3a} (${display_rel3})? : Specify other	Je, mnawasilianaje na ${ng3a} (${display_rel3}) mara nyingi?: Nyingine, taja				${ncc6}='96'
select_one yes_no	ncc7	Has ${ng3a} (${display_rel3}) supported you in coping with your chronic disease in the past 6 months? “Support” may include emotional support, prayer, food, time, labour, money or sharing helpful knowledge and information.	Je, ${ng3a} (${display_rel3}) amekupa msaada katika kukabiliana na ugonjwa wako sugu katika miezi 6 iliyopita? "Msaada" unaweza kujumuisha msaada wa kihemko, sala, chakula, wakati, kazi, pesa au kushiriki maarifa na habari inayosaidia.
select_one yes_no	ncc8	Have you supported ${ng3a} (${display_rel3}) when they were experiencing hardship in the past 6 months? For example when they were sick, or when one of their family members died? “Support” may include emotional support, prayer, food, time, labour, money or sharing helpful knowledge and information.	Je, ulimpatia msaada ${ng3a} (${display_rel3}) wakati alivyokuwa akipata shida katika miezi 6 iliyopita? Kwa mfano wakati alivyokuwa mgonjwa, au wakati mmoja wa familia yake alipokufa? "Msaada" unaweza kujumuisha msaada wa kihemko, sala, chakula, wakati, kazi, pesa au kushiriki maarifa na habari inayosaidia.
begin_group	ssc						${ncc7}='1'
select_one satisfied	ncc9	How satisfied are you with the support that you receive from${ng3a} (${display_rel3})?	Umeridhikaje na msaada ambao unapokea kutoka kwa ${ng3a} (${display_rel3})	read responses to participant, select the most appropriate response	Msomee mshiriki orodha ya majibu. Chagua jibu linalofaa zaidi
select_one amount	ncc10	Has the amount or frequency of support you receive from ${ng3a} (${display_rel3}) changed over the past 12 months?	Je, kiasi au mzunguko wa msaada unaopokea kutoka kwa ${ng3a} (${display_rel3}) ulibadilika katika miezi 12 iliyopita?	read responses to participant, select the most appropriate response	Msomee mshiriki orodha ya majibu. Chagua jibu linalofaa zaidi
select_multiple support_type	ncc11	What type of support does ${ng3a} (${display_rel3}) give to you?	Je, ${ng3a} (${display_rel3}) anakupa msaada wa aina gani?	read all answers to participant, and select all that apply	Msomee mshiriki orodha ya majibu. Chagua yote yanayohusika
select_one how_frequent	ncc12	How frequently does ${ng3a} (${display_rel3}) give you emotional support? Such as comforting you, making you feel respected or loved, or praying with/for you?	Ni mara ngapi ${ng3a} (${display_rel3}) anakupa msaada wa kihemko? Kwa mfano kukufariji, kukufanya ujisikie kuheshimiwa au kupendwa, au kusali na wewe au kusali kwa ajili yako?	read all answers to participant, and select all that apply	Msomee mshiriki orodha ya majibu. Chagua jibu linalofaa zaidi		selected(${ncc11},'1')
select_one how_frequent	ncc13	How frequently does ${ng3a} (${display_rel3}) give you informational support? Such as sharing advice and knowledge, or helping you understand your doctors instructions?	Ni mara ngapi ${ng3a} (${display_rel3}) anakupa msaada wa habari? Kwa mfano kushiriki ushauri na maarifa, au kukusaidia kuelewa maagizo ya madaktari wako?	read all answers to participant, and select all that apply	Msomee mshiriki orodha ya majibu. Chagua jibu linalofaa zaidi		selected(${ncc11},'2')
select_one how_frequent	ncc14	How frequently does ${ng3a} (${display_rel3}) give you material support? Such as giving you money for healthcare or bus tickets, helping you with tasks at home, taking you to the health facility?	Ni mara ngapi ${ng3a} (${display_rel3}) anakupa msaada wa kifedha au msaada wa kazi au msaada wa usafiri? Kwa mfano kukupa pesa za huduma ya afya au tiketi za basi, kukusaidia na majukumu nyumbani, kukupeleka kwenye kituo cha afya?	read all answers to participant, and select all that apply	Msomee mshiriki orodha ya majibu. Chagua jibu linalofaa zaidi		selected(${ncc11},'3')
select_multiple material_type	ncc15	If ${ng3a} (${display_rel3}) provides you with “material support” for coping with your illness, what type of support do they provide you with?	Kama ${ng3a} (${display_rel3}) anakupa msaada wa kifedha au msaada wa kazi au msaada wa usafiri, ni aina gani ya msaada anakupa?	read all answers to participant, and select all that apply	Msomee mshiriki orodha ya majibu. Chagua yote yanayohusika		selected(${ncc11},'3')
text	ncc15b	Material support: Specify other	Msaada wa mali: Nyingine, taja				selected(${ncc15}, '96')
integer	ncc16	The last time that ${ng3a} (${display_rel3}) supported you by giving you money, how much money did they give you?	Mara ya mwisho ambayo ${ng3a} (${display_rel3}) alikupa msaada wa fedha, alikupatia kiasi gani cha fedha?	If the participant cannot remember, please enter 777			selected(${ncc15}, '1')
select_multiple purpose	ncc17	The last time that ${ng3a} (${display_rel3}) supported you by giving you money, for what purpose did they give you money?	Mara ya mwisho ambayo ${ng3a} (${display_rel3}) alikupa msaada wa fedha, ilikuwa ni fedha kwa ajili ya nini?	read all answers to participant, and select all that apply	Msomee mshiriki orodha ya majibu. Chagua yote yanayohusika		selected(${ncc15}, '1')
end_group
end_group
begin_group	nc_ng4a	Network Characteristics D: ${ng4a}, (${display_rel4})	Network Characteristics D: ${ng4a}, (${display_rel4})				${ng4a} !=''
note	note_ng4a	This group of questions will ask you about ${ng4a}, (${display_rel4}).	Katika kundihili la maswali tutakuuliza juu ya ${ng4a}, (${display_rel4}).
select_one gender	ncd1	Sex of ${ng4a}:	Jinsia ya ${ng4a} (${display_rel4}).
select_one how_long	ncd2	How long have you known ${ng4a} (${display_rel4})?	Je, mmejua kwa muda gani ${ng4a} (${display_rel4})?
select_one how_old	ncd3	How old is ${ng4a} (${display_rel4})?	Ana umri gani ${ng4a} (${display_rel4})?
select_one how_close	ncd4	How close to your house does ${ng4a} (${display_rel4}) live during most of the year?	Je, ${ng4a} (${display_rel4}) anaishi kwa ukaribu gani na nyumbani kwako kwa kipindi cha mwaka mzima?	read responses to participant, select the most appropriate response	Msomee mshiriki orodha ya majibu. Chagua jibu linalofaa zaidi
select_one how_frequent	ncd5	How frequently are you in contact with ${ng4a} (${display_rel4})?	Je, mnawasiliana mara ngapi na ${ng4a} (${display_rel4})?	read responses to participant, select the most appropriate response	Msomee mshiriki orodha ya majibu. Chagua jibu linalofaa zaidi
select_one how_contact	ncd6	How are you mostly in contact with ${ng4a} (${display_rel4})?	Je, mnawasilianaje na ${ng4a} (${display_rel4}) mara nyingi?	read responses to participant, select the most appropriate response	Msomee mshiriki orodha ya majibu. Chagua jibu linalofaa zaidi
text	ncd6b	How are you mostly in contact with ${ng4a} (${display_rel4})? : Specify other	Je, mnawasilianaje na ${ng4a} (${display_rel4}) mara nyingi?: Nyingine, taja				${ncd6}='96'
select_one yes_no	ncd7	Has ${ng4a} (${display_rel4}) supported you in coping with your chronic disease in the past 6 months? “Support” may include emotional support, prayer, food, time, labour, money or sharing helpful knowledge and information.	Je, ${ng4a} (${display_rel4}) amekupa msaada katika kukabiliana na ugonjwa wako sugu katika miezi 6 iliyopita? "Msaada" unaweza kujumuisha msaada wa kihemko, sala, chakula, wakati, kazi, pesa au kushiriki maarifa na habari inayosaidia.
select_one yes_no	ncd8	Have you supported ${ng4a} (${display_rel4}) when they were experiencing hardship in the past 6 months? For example when they were sick, or when one of their family members died? “Support” may include emotional support, prayer, food, time, labour, money or sharing helpful knowledge and information.	Je, ulimpatia msaada ${ng4a} (${display_rel4}) wakati alivyokuwa akipata shida katika miezi 6 iliyopita? Kwa mfano wakati alivyokuwa mgonjwa, au wakati mmoja wa familia yake alipokufa? "Msaada" unaweza kujumuisha msaada wa kihemko, sala, chakula, wakati, kazi, pesa au kushiriki maarifa na habari inayosaidia.
begin_group	ssd						${ncd7}='1'
select_one satisfied	ncd9	How satisfied are you with the support that you receive from${ng4a} (${display_rel4})?	Umeridhikaje na msaada ambao unapokea kutoka kwa ${ng4a} (${display_rel4})	read responses to participant, select the most appropriate response	Msomee mshiriki orodha ya majibu. Chagua jibu linalofaa zaidi
select_one amount	ncd10	Has the amount or frequency of support you receive from ${ng4a} (${display_rel4}) changed over the past 12 months?	Je, kiasi au mzunguko wa msaada unaopokea kutoka kwa ${ng4a} (${display_rel4}) ulibadilika katika miezi 12 iliyopita?	read responses to participant, select the most appropriate response	Msomee mshiriki orodha ya majibu. Chagua jibu linalofaa zaidi
select_multiple support_type	ncd11	What type of support does ${ng4a} (${display_rel4}) give to you?	Je, ${ng4a} (${display_rel4}) anakupa msaada wa aina gani?	read all answers to participant, and select all that apply	Msomee mshiriki orodha ya majibu. Chagua yote yanayohusika
select_one how_frequent	ncd12	How frequently does ${ng4a} (${display_rel4}) give you emotional support? Such as comforting you, making you feel respected or loved, or praying with/for you?	Ni mara ngapi ${ng4a} (${display_rel4}) anakupa msaada wa kihemko? Kwa mfano kukufariji, kukufanya ujisikie kuheshimiwa au kupendwa, au kusali na wewe au kusali kwa ajili yako?	read all answers to participant, and select all that apply	Msomee mshiriki orodha ya majibu. Chagua jibu linalofaa zaidi		selected(${ncd11},'1')
select_one how_frequent	ncd13	How frequently does ${ng4a} (${display_rel4}) give you informational support? Such as sharing advice and knowledge, or helping you understand your doctors instructions?	Ni mara ngapi ${ng4a} (${display_rel4}) anakupa msaada wa habari? Kwa mfano kushiriki ushauri na maarifa, au kukusaidia kuelewa maagizo ya madaktari wako?	read all answers to participant, and select all that apply	Msomee mshiriki orodha ya majibu. Chagua jibu linalofaa zaidi		selected(${ncd11},'2')
select_one how_frequent	ncd14	How frequently does ${ng4a} (${display_rel4}) give you material support? Such as giving you money for healthcare or bus tickets, helping you with tasks at home, taking you to the health facility?	Ni mara ngapi ${ng4a} (${display_rel4}) anakupa msaada wa kifedha au msaada wa kazi au msaada wa usafiri? Kwa mfano kukupa pesa za huduma ya afya au tiketi za basi, kukusaidia na majukumu nyumbani, kukupeleka kwenye kituo cha afya?	read all answers to participant, and select all that apply	Msomee mshiriki orodha ya majibu. Chagua jibu linalofaa zaidi		selected(${ncd11},'3')
select_multiple material_type	ncd15	If ${ng4a} (${display_rel4}) provides you with “material support” for coping with your illness, what type of support do they provide you with?	Kama ${ng4a} (${display_rel4}) anakupa msaada wa kifedha au msaada wa kazi au msaada wa usafiri, ni aina gani ya msaada anakupa?	read all answers to participant, and select all that apply	Msomee mshiriki orodha ya majibu. Chagua yote yanayohusika		selected(${ncd11},'3')
text	ncd15b	Material support: Specify other	Msaada wa mali: Nyingine, taja				selected(${ncd15}, '96')
integer	ncd16	The last time that ${ng4a} (${display_rel4}) supported you by giving you money, how much money did they give you?	Mara ya mwisho ambayo ${ng4a} (${display_rel4}) alikupa msaada wa fedha, alikupatia kiasi gani cha fedha?	If the participant cannot remember, please enter 777			selected(${ncd15}, '1')
select_multiple purpose	ncd17	The last time that ${ng4a} (${display_rel4}) supported you by giving you money, for what purpose did they give you money?	Mara ya mwisho ambayo ${ng4a} (${display_rel4}) alikupa msaada wa fedha, ilikuwa ni fedha kwa ajili ya nini?	read all answers to participant, and select all that apply	Msomee mshiriki orodha ya majibu. Chagua yote yanayohusika		selected(${ncd15}, '1')
end_group
end_group
begin_group	nc_ng5a	Network Characteristics E: ${ng5a}, (${display_rel5})	Network Characteristics E: ${ng5a}, (${display_rel5})				${ng5a} !=''
note	note_ng5a	This group of questions will ask you about ${ng5a}, (${display_rel5}).	Katika kundihili la maswali tutakuuliza juu ya ${ng5a}, (${display_rel5}).
select_one gender	nce1	Sex of ${ng5a}:	Jinsia ya ${ng5a} (${display_rel5}).
select_one how_long	nce2	How long have you known ${ng5a} (${display_rel5})?	Je, mmejua kwa muda gani ${ng5a} (${display_rel5})?
select_one how_old	nce3	How old is ${ng5a} (${display_rel5})?	Ana umri gani ${ng5a} (${display_rel5})?
select_one how_close	nce4	How close to your house does ${ng5a} (${display_rel5}) live during most of the year?	Je, ${ng5a} (${display_rel5}) anaishi kwa ukaribu gani na nyumbani kwako kwa kipindi cha mwaka mzima?	read responses to participant, select the most appropriate response	Msomee mshiriki orodha ya majibu. Chagua jibu linalofaa zaidi
select_one how_frequent	nce5	How frequently are you in contact with ${ng5a} (${display_rel5})?	Je, mnawasiliana mara ngapi na ${ng5a} (${display_rel5})?	read responses to participant, select the most appropriate response	Msomee mshiriki orodha ya majibu. Chagua jibu linalofaa zaidi
select_one how_contact	nce6	How are you mostly in contact with ${ng5a} (${display_rel5})?	Je, mnawasilianaje na ${ng5a} (${display_rel5}) mara nyingi?	read responses to participant, select the most appropriate response	Msomee mshiriki orodha ya majibu. Chagua jibu linalofaa zaidi
text	nce6b	How are you mostly in contact with ${ng5a} (${display_rel5})? : Specify other	Je, mnawasilianaje na ${ng5a} (${display_rel5}) mara nyingi?: Nyingine, taja				${nce6}='96'
select_one yes_no	nce7	Has ${ng5a} (${display_rel5}) supported you in coping with your chronic disease in the past 6 months? “Support” may include emotional support, prayer, food, time, labour, money or sharing helpful knowledge and information.	Je, ${ng5a} (${display_rel5}) amekupa msaada katika kukabiliana na ugonjwa wako sugu katika miezi 6 iliyopita? "Msaada" unaweza kujumuisha msaada wa kihemko, sala, chakula, wakati, kazi, pesa au kushiriki maarifa na habari inayosaidia.
select_one yes_no	nce8	Have you supported ${ng5a} (${display_rel5}) when they were experiencing hardship in the past 6 months? For example when they were sick, or when one of their family members died? “Support” may include emotional support, prayer, food, time, labour, money or sharing helpful knowledge and information.	Je, ulimpatia msaada ${ng5a} (${display_rel5}) wakati alivyokuwa akipata shida katika miezi 6 iliyopita? Kwa mfano wakati alivyokuwa mgonjwa, au wakati mmoja wa familia yake alipokufa? "Msaada" unaweza kujumuisha msaada wa kihemko, sala, chakula, wakati, kazi, pesa au kushiriki maarifa na habari inayosaidia.
begin_group	sse						${nce7}='1'
select_one satisfied	nce9	How satisfied are you with the support that you receive from${ng5a} (${display_rel5})?	Umeridhikaje na msaada ambao unapokea kutoka kwa ${ng5a} (${display_rel5})	read responses to participant, select the most appropriate response	Msomee mshiriki orodha ya majibu. Chagua jibu linalofaa zaidi
select_one amount	nce10	Has the amount or frequency of support you receive from ${ng5a} (${display_rel5}) changed over the past 12 months?	Je, kiasi au mzunguko wa msaada unaopokea kutoka kwa ${ng5a} (${display_rel5}) ulibadilika katika miezi 12 iliyopita?	read responses to participant, select the most appropriate response	Msomee mshiriki orodha ya majibu. Chagua jibu linalofaa zaidi
select_multiple support_type	nce11	What type of support does ${ng5a} (${display_rel5}) give to you?	Je, ${ng5a} (${display_rel5}) anakupa msaada wa aina gani?	read all answers to participant, and select all that apply	Msomee mshiriki orodha ya majibu. Chagua yote yanayohusika
select_one how_frequent	nce12	How frequently does ${ng5a} (${display_rel5}) give you emotional support? Such as comforting you, making you feel respected or loved, or praying with/for you?	Ni mara ngapi ${ng5a} (${display_rel5}) anakupa msaada wa kihemko? Kwa mfano kukufariji, kukufanya ujisikie kuheshimiwa au kupendwa, au kusali na wewe au kusali kwa ajili yako?	read all answers to participant, and select all that apply	Msomee mshiriki orodha ya majibu. Chagua jibu linalofaa zaidi		selected(${nce11},'1')
select_one how_frequent	nce13	How frequently does ${ng5a} (${display_rel5}) give you informational support? Such as sharing advice and knowledge, or helping you understand your doctors instructions?	Ni mara ngapi ${ng5a} (${display_rel5}) anakupa msaada wa habari? Kwa mfano kushiriki ushauri na maarifa, au kukusaidia kuelewa maagizo ya madaktari wako?	read all answers to participant, and select all that apply	Msomee mshiriki orodha ya majibu. Chagua jibu linalofaa zaidi		selected(${nce11},'2')
select_one how_frequent	nce14	How frequently does ${ng5a} (${display_rel5}) give you material support? Such as giving you money for healthcare or bus tickets, helping you with tasks at home, taking you to the health facility?	Ni mara ngapi ${ng5a} (${display_rel5}) anakupa msaada wa kifedha au msaada wa kazi au msaada wa usafiri? Kwa mfano kukupa pesa za huduma ya afya au tiketi za basi, kukusaidia na majukumu nyumbani, kukupeleka kwenye kituo cha afya?	read all answers to participant, and select all that apply	Msomee mshiriki orodha ya majibu. Chagua jibu linalofaa zaidi		selected(${nce11},'3')
select_multiple material_type	nce15	If ${ng5a} (${display_rel5}) provides you with “material support” for coping with your illness, what type of support do they provide you with?	Kama ${ng5a} (${display_rel5}) anakupa msaada wa kifedha au msaada wa kazi au msaada wa usafiri, ni aina gani ya msaada anakupa?	read all answers to participant, and select all that apply	Msomee mshiriki orodha ya majibu. Chagua yote yanayohusika		selected(${nce11},'3')
text	nce15b	Material support: Specify other	Msaada wa mali: Nyingine, taja				selected(${nce15}, '96')
integer	nce16	The last time that ${ng5a} (${display_rel5}) supported you by giving you money, how much money did they give you?	Mara ya mwisho ambayo ${ng5a} (${display_rel5}) alikupa msaada wa fedha, alikupatia kiasi gani cha fedha?	If the participant cannot remember, please enter 777			selected(${nce15}, '1')
select_multiple purpose	nce17	The last time that ${ng5a} (${display_rel5}) supported you by giving you money, for what purpose did they give you money?	Mara ya mwisho ambayo ${ng5a} (${display_rel5}) alikupa msaada wa fedha, ilikuwa ni fedha kwa ajili ya nini?	read all answers to participant, and select all that apply	Msomee mshiriki orodha ya majibu. Chagua yote yanayohusika		selected(${nce15}, '1')
end_group
end_group
begin_group	nc_ng6a	Network Characteristics F: ${ng6a}, (${display_rel6})	Network Characteristics F: ${ng6a}, (${display_rel6})				${ng6a} !=''
note	note_ng6a	This group of questions will ask you about ${ng6a}, (${display_rel6}).	Katika kundihili la maswali tutakuuliza juu ya ${ng6a}, (${display_rel6}).
select_one gender	ncf1	Sex of ${ng6a}:	Jinsia ya ${ng6a} (${display_rel6}).
select_one how_long	ncf2	How long have you known ${ng6a} (${display_rel6})?	Je, mmejua kwa muda gani ${ng6a} (${display_rel6})?
select_one how_old	ncf3	How old is ${ng6a} (${display_rel6})?	Ana umri gani ${ng6a} (${display_rel6})?
select_one how_close	ncf4	How close to your house does ${ng6a} (${display_rel6}) live during most of the year?	Je, ${ng6a} (${display_rel6}) anaishi kwa ukaribu gani na nyumbani kwako kwa kipindi cha mwaka mzima?	read responses to participant, select the most appropriate response	Msomee mshiriki orodha ya majibu. Chagua jibu linalofaa zaidi
select_one how_frequent	ncf5	How frequently are you in contact with ${ng6a} (${display_rel6})?	Je, mnawasiliana mara ngapi na ${ng6a} (${display_rel6})?	read responses to participant, select the most appropriate response	Msomee mshiriki orodha ya majibu. Chagua jibu linalofaa zaidi
select_one how_contact	ncf6	How are you mostly in contact with ${ng6a} (${display_rel6})?	Je, mnawasilianaje na ${ng6a} (${display_rel6}) mara nyingi?	read responses to participant, select the most appropriate response	Msomee mshiriki orodha ya majibu. Chagua jibu linalofaa zaidi
text	ncf6b	How are you mostly in contact with ${ng6a} (${display_rel6})? : Specify other	Je, mnawasilianaje na ${ng6a} (${display_rel6}) mara nyingi?: Nyingine, taja				${ncf6}='96'
select_one yes_no	ncf7	Has ${ng6a} (${display_rel6}) supported you in coping with your chronic disease in the past 6 months? “Support” may include emotional support, prayer, food, time, labour, money or sharing helpful knowledge and information.	Je, ${ng6a} (${display_rel6}) amekupa msaada katika kukabiliana na ugonjwa wako sugu katika miezi 6 iliyopita? "Msaada" unaweza kujumuisha msaada wa kihemko, sala, chakula, wakati, kazi, pesa au kushiriki maarifa na habari inayosaidia.
select_one yes_no	ncf8	Have you supported ${ng6a} (${display_rel6}) when they were experiencing hardship in the past 6 months? For example when they were sick, or when one of their family members died? “Support” may include emotional support, prayer, food, time, labour, money or sharing helpful knowledge and information.	Je, ulimpatia msaada ${ng6a} (${display_rel6}) wakati alivyokuwa akipata shida katika miezi 6 iliyopita? Kwa mfano wakati alivyokuwa mgonjwa, au wakati mmoja wa familia yake alipokufa? "Msaada" unaweza kujumuisha msaada wa kihemko, sala, chakula, wakati, kazi, pesa au kushiriki maarifa na habari inayosaidia.
begin_group	ssf						${ncf7}='1'
select_one satisfied	ncf9	How satisfied are you with the support that you receive from${ng6a} (${display_rel6})?	Umeridhikaje na msaada ambao unapokea kutoka kwa ${ng6a} (${display_rel6})	read responses to participant, select the most appropriate response	Msomee mshiriki orodha ya majibu. Chagua jibu linalofaa zaidi
select_one amount	ncf10	Has the amount or frequency of support you receive from ${ng6a} (${display_rel6}) changed over the past 12 months?	Je, kiasi au mzunguko wa msaada unaopokea kutoka kwa ${ng6a} (${display_rel6}) ulibadilika katika miezi 12 iliyopita?	read responses to participant, select the most appropriate response	Msomee mshiriki orodha ya majibu. Chagua jibu linalofaa zaidi
select_multiple support_type	ncf11	What type of support does ${ng6a} (${display_rel6}) give to you?	Je, ${ng6a} (${display_rel6}) anakupa msaada wa aina gani?	read all answers to participant, and select all that apply	Msomee mshiriki orodha ya majibu. Chagua yote yanayohusika
select_one how_frequent	ncf12	How frequently does ${ng6a} (${display_rel6}) give you emotional support? Such as comforting you, making you feel respected or loved, or praying with/for you?	Ni mara ngapi ${ng6a} (${display_rel6}) anakupa msaada wa kihemko? Kwa mfano kukufariji, kukufanya ujisikie kuheshimiwa au kupendwa, au kusali na wewe au kusali kwa ajili yako?	read all answers to participant, and select all that apply	Msomee mshiriki orodha ya majibu. Chagua jibu linalofaa zaidi		selected(${ncf11},'1')
select_one how_frequent	ncf13	How frequently does ${ng6a} (${display_rel6}) give you informational support? Such as sharing advice and knowledge, or helping you understand your doctors instructions?	Ni mara ngapi ${ng6a} (${display_rel6}) anakupa msaada wa habari? Kwa mfano kushiriki ushauri na maarifa, au kukusaidia kuelewa maagizo ya madaktari wako?	read all answers to participant, and select all that apply	Msomee mshiriki orodha ya majibu. Chagua jibu linalofaa zaidi		selected(${ncf11},'2')
select_one how_frequent	ncf14	How frequently does ${ng6a} (${display_rel6}) give you material support? Such as giving you money for healthcare or bus tickets, helping you with tasks at home, taking you to the health facility?	Ni mara ngapi ${ng6a} (${display_rel6}) anakupa msaada wa kifedha au msaada wa kazi au msaada wa usafiri? Kwa mfano kukupa pesa za huduma ya afya au tiketi za basi, kukusaidia na majukumu nyumbani, kukupeleka kwenye kituo cha afya?	read all answers to participant, and select all that apply	Msomee mshiriki orodha ya majibu. Chagua jibu linalofaa zaidi		selected(${ncf11},'3')
select_multiple material_type	ncf15	If ${ng6a} (${display_rel6}) provides you with “material support” for coping with your illness, what type of support do they provide you with?	Kama ${ng6a} (${display_rel6}) anakupa msaada wa kifedha au msaada wa kazi au msaada wa usafiri, ni aina gani ya msaada anakupa?	read all answers to participant, and select all that apply	Msomee mshiriki orodha ya majibu. Chagua yote yanayohusika		selected(${ncf11},'3')
text	ncf15b	Material support: Specify other	Msaada wa mali: Nyingine, taja				selected(${ncf15}, '96')
integer	ncf16	The last time that ${ng6a} (${display_rel6}) supported you by giving you money, how much money did they give you?	Mara ya mwisho ambayo ${ng6a} (${display_rel6}) alikupa msaada wa fedha, alikupatia kiasi gani cha fedha?	If the participant cannot remember, please enter 777			selected(${ncf15}, '1')
select_multiple purpose	ncf17	The last time that ${ng6a} (${display_rel6}) supported you by giving you money, for what purpose did they give you money?	Mara ya mwisho ambayo ${ng6a} (${display_rel6}) alikupa msaada wa fedha, ilikuwa ni fedha kwa ajili ya nini?	read all answers to participant, and select all that apply	Msomee mshiriki orodha ya majibu. Chagua yote yanayohusika		selected(${ncf15}, '1')
end_group
end_group
begin_group	nc_ng7a	Network Characteristics G: ${ng7a}, (${display_rel7})	Network Characteristics G: ${ng7a}, (${display_rel7})				${ng7a} !=''
note	note_ng7a	This group of questions will ask you about ${ng7a}, (${display_rel7}).	Katika kundihili la maswali tutakuuliza juu ya ${ng7a} (${display_rel7}).
select_one gender	ncg1	Sex of ${ng7a}:	Jinsia ya ${ng7a} (${display_rel7}).
select_one how_long	ncg2	How long have you known ${ng7a} (${display_rel7})?	Je, mmejua kwa muda gani ${ng7a} (${display_rel7})?
select_one how_old	ncg3	How old is ${ng7a} (${display_rel7})?	Ana umri gani ${ng7a} (${display_rel7})?
select_one how_close	ncg4	How close to your house does ${ng7a} (${display_rel7}) live during most of the year?	Je, ${ng7a} (${display_rel7}) anaishi kwa ukaribu gani na nyumbani kwako kwa kipindi cha mwaka mzima?	read responses to participant, select the most appropriate response	Msomee mshiriki orodha ya majibu. Chagua jibu linalofaa zaidi
select_one how_frequent	ncg5	How frequently are you in contact with ${ng7a} (${display_rel7})?	Je, mnawasiliana mara ngapi na ${ng7a} (${display_rel7})?	read responses to participant, select the most appropriate response	Msomee mshiriki orodha ya majibu. Chagua jibu linalofaa zaidi
select_one how_contact	ncg6	How are you mostly in contact with ${ng7a} (${display_rel7})?	Je, mnawasilianaje na ${ng7a} (${display_rel7}) mara nyingi?	read responses to participant, select the most appropriate response	Msomee mshiriki orodha ya majibu. Chagua jibu linalofaa zaidi
text	ncg6b	How are you mostly in contact with ${ng7a} (${display_rel7})? : Specify other	Je, mnawasilianaje na ${ng7a} (${display_rel7}) mara nyingi?: Nyingine, taja				${ncg6}='96'
select_one yes_no	ncg7	Has ${ng7a} (${display_rel7}) supported you in coping with your chronic disease in the past 6 months? “Support” may include emotional support, prayer, food, time, labour, money or sharing helpful knowledge and information.	Je, ${ng7a} (${display_rel7}) amekupa msaada katika kukabiliana na ugonjwa wako sugu katika miezi 6 iliyopita? "Msaada" unaweza kujumuisha msaada wa kihemko, sala, chakula, wakati, kazi, pesa au kushiriki maarifa na habari inayosaidia.
select_one yes_no	ncg8	Have you supported ${ng7a} (${display_rel7}) when they were experiencing hardship in the past 6 months? For example when they were sick, or when one of their family members died? “Support” may include emotional support, prayer, food, time, labour, money or sharing helpful knowledge and information.	Je, ulimpatia msaada ${ng7a} (${display_rel7}) wakati alivyokuwa akipata shida katika miezi 6 iliyopita? Kwa mfano wakati alivyokuwa mgonjwa, au wakati mmoja wa familia yake alipokufa? "Msaada" unaweza kujumuisha msaada wa kihemko, sala, chakula, wakati, kazi, pesa au kushiriki maarifa na habari inayosaidia.
begin_group	ssg						${ncg7}='1'
select_one satisfied	ncg9	How satisfied are you with the support that you receive from${ng7a} (${display_rel7})?	Umeridhikaje na msaada ambao unapokea kutoka kwa ${ng7a} (${display_rel7})	read responses to participant, select the most appropriate response	Msomee mshiriki orodha ya majibu. Chagua jibu linalofaa zaidi
select_one amount	ncg10	Has the amount or frequency of support you receive from ${ng7a} (${display_rel7}) changed over the past 12 months?	Je, kiasi au mzunguko wa msaada unaopokea kutoka kwa ${ng7a} (${display_rel7}) ulibadilika katika miezi 12 iliyopita?	read responses to participant, select the most appropriate response	Msomee mshiriki orodha ya majibu. Chagua jibu linalofaa zaidi
select_multiple support_type	ncg11	What type of support does ${ng7a} (${display_rel7}) give to you?	Je, ${ng7a} (${display_rel7}) anakupa msaada wa aina gani?	read all answers to participant, and select all that apply	Msomee mshiriki orodha ya majibu. Chagua yote yanayohusika
select_one how_frequent	ncg12	How frequently does ${ng7a} (${display_rel7}) give you emotional support? Such as comforting you, making you feel respected or loved, or praying with/for you?	Ni mara ngapi ${ng7a} (${display_rel7}) anakupa msaada wa kihemko? Kwa mfano kukufariji, kukufanya ujisikie kuheshimiwa au kupendwa, au kusali na wewe au kusali kwa ajili yako?	read all answers to participant, and select all that apply	Msomee mshiriki orodha ya majibu. Chagua jibu linalofaa zaidi		selected(${ncg11},'1')
select_one how_frequent	ncg13	How frequently does ${ng7a} (${display_rel7}) give you informational support? Such as sharing advice and knowledge, or helping you understand your doctors instructions?	Ni mara ngapi ${ng7a} (${display_rel7}) anakupa msaada wa habari? Kwa mfano kushiriki ushauri na maarifa, au kukusaidia kuelewa maagizo ya madaktari wako?	read all answers to participant, and select all that apply	Msomee mshiriki orodha ya majibu. Chagua jibu linalofaa zaidi		selected(${ncg11},'2')
select_one how_frequent	ncg14	How frequently does ${ng7a} (${display_rel7}) give you material support? Such as giving you money for healthcare or bus tickets, helping you with tasks at home, taking you to the health facility?	Ni mara ngapi ${ng7a} (${display_rel7}) anakupa msaada wa kifedha au msaada wa kazi au msaada wa usafiri? Kwa mfano kukupa pesa za huduma ya afya au tiketi za basi, kukusaidia na majukumu nyumbani, kukupeleka kwenye kituo cha afya?	read all answers to participant, and select all that apply	Msomee mshiriki orodha ya majibu. Chagua jibu linalofaa zaidi		selected(${ncg11},'3')
select_multiple material_type	ncg15	If ${ng7a} (${display_rel7}) provides you with “material support” for coping with your illness, what type of support do they provide you with?	Kama ${ng7a} (${display_rel7}) anakupa msaada wa kifedha au msaada wa kazi au msaada wa usafiri, ni aina gani ya msaada anakupa?	read all answers to participant, and select all that apply	Msomee mshiriki orodha ya majibu. Chagua yote yanayohusika		selected(${ncg11},'3')
text	ncg15b	Material support: Specify other	Msaada wa mali: Nyingine, taja				selected(${ncg15}, '96')
integer	ncg16	The last time that ${ng7a} (${display_rel7}) supported you by giving you money, how much money did they give you?	Mara ya mwisho ambayo ${ng7a} (${display_rel7}) alikupa msaada wa fedha, alikupatia kiasi gani cha fedha?	If the participant cannot remember, please enter 777			selected(${ncg15}, '1')
select_multiple purpose	ncg17	The last time that ${ng7a} (${display_rel7}) supported you by giving you money, for what purpose did they give you money?	Mara ya mwisho ambayo ${ng7a} (${display_rel7}) alikupa msaada wa fedha, ilikuwa ni fedha kwa ajili ya nini?	read all answers to participant, and select all that apply	Msomee mshiriki orodha ya majibu. Chagua yote yanayohusika		selected(${ncg15}, '1')
end_group
end_group
begin_group	nc_ng8a	Network Characteristics H: ${ng8a}, (${display_rel8})	Network Characteristics H: ${ng8a}, (${display_rel8})				${ng8a} !=''
note	note_ng8a	This group of questions will ask you about ${ng8a}, (${display_rel8}).	Katika kundihili la maswali tutakuuliza juu ya ${ng8a} (${display_rel8}).
select_one gender	nch1	Sex of ${ng8a}:	Jinsia ya ${ng8a} (${display_rel8}).
select_one how_long	nch2	How long have you known ${ng8a} (${display_rel8})?	Je, mmejua kwa muda gani ${ng8a} (${display_rel8})?
select_one how_old	nch3	How old is ${ng8a} (${display_rel8})?	Ana umri gani ${ng8a} (${display_rel8})?
select_one how_close	nch4	How close to your house does ${ng8a} (${display_rel8}) live during most of the year?	Je, ${ng8a} (${display_rel8}) anaishi kwa ukaribu gani na nyumbani kwako kwa kipindi cha mwaka mzima?	read responses to participant, select the most appropriate response	Msomee mshiriki orodha ya majibu. Chagua jibu linalofaa zaidi
select_one how_frequent	nch5	How frequently are you in contact with ${ng8a} (${display_rel8})?	Je, mnawasiliana mara ngapi na ${ng8a} (${display_rel8})?	read responses to participant, select the most appropriate response	Msomee mshiriki orodha ya majibu. Chagua jibu linalofaa zaidi
select_one how_contact	nch6	How are you mostly in contact with ${ng8a} (${display_rel8})?	Je, mnawasilianaje na ${ng8a} (${display_rel8}) mara nyingi?	read responses to participant, select the most appropriate response	Msomee mshiriki orodha ya majibu. Chagua jibu linalofaa zaidi
text	nch6b	How are you mostly in contact with ${ng8a} (${display_rel8})? : Specify other	Je, mnawasilianaje na ${ng8a} (${display_rel8}) mara nyingi?: Nyingine, taja				${nch6}='96'
select_one yes_no	nch7	Has ${ng8a} (${display_rel8}) supported you in coping with your chronic disease in the past 6 months? “Support” may include emotional support, prayer, food, time, labour, money or sharing helpful knowledge and information.	Je, ${ng8a} (${display_rel8}) amekupa msaada katika kukabiliana na ugonjwa wako sugu katika miezi 6 iliyopita? "Msaada" unaweza kujumuisha msaada wa kihemko, sala, chakula, wakati, kazi, pesa au kushiriki maarifa na habari inayosaidia.
select_one yes_no	nch8	Have you supported ${ng8a} (${display_rel8}) when they were experiencing hardship in the past 6 months? For example when they were sick, or when one of their family members died? “Support” may include emotional support, prayer, food, time, labour, money or sharing helpful knowledge and information.	Je, ulimpatia msaada ${ng8a} (${display_rel8}) wakati alivyokuwa akipata shida katika miezi 6 iliyopita? Kwa mfano wakati alivyokuwa mgonjwa, au wakati mmoja wa familia yake alipokufa? "Msaada" unaweza kujumuisha msaada wa kihemko, sala, chakula, wakati, kazi, pesa au kushiriki maarifa na habari inayosaidia.
begin_group	ssh						${nch7}='1'
select_one satisfied	nch9	How satisfied are you with the support that you receive from${ng8a} (${display_rel8})?	Umeridhikaje na msaada ambao unapokea kutoka kwa ${ng8a} (${display_rel8})	read responses to participant, select the most appropriate response	Msomee mshiriki orodha ya majibu. Chagua jibu linalofaa zaidi
select_one amount	nch10	Has the amount or frequency of support you receive from ${ng8a} (${display_rel8}) changed over the past 12 months?	Je, kiasi au mzunguko wa msaada unaopokea kutoka kwa ${ng8a} (${display_rel8}) ulibadilika katika miezi 12 iliyopita?	read responses to participant, select the most appropriate response	Msomee mshiriki orodha ya majibu. Chagua jibu linalofaa zaidi
select_multiple support_type	nch11	What type of support does ${ng8a} (${display_rel8}) give to you?	Je, ${ng8a} (${display_rel8}) anakupa msaada wa aina gani?	read all answers to participant, and select all that apply	Msomee mshiriki orodha ya majibu. Chagua yote yanayohusika
select_one how_frequent	nch12	How frequently does ${ng8a} (${display_rel8}) give you emotional support? Such as comforting you, making you feel respected or loved, or praying with/for you?	Ni mara ngapi ${ng8a} (${display_rel8}) anakupa msaada wa kihemko? Kwa mfano kukufariji, kukufanya ujisikie kuheshimiwa au kupendwa, au kusali na wewe au kusali kwa ajili yako?	read all answers to participant, and select all that apply	Msomee mshiriki orodha ya majibu. Chagua jibu linalofaa zaidi		selected(${nch11},'1')
select_one how_frequent	nch13	How frequently does ${ng8a} (${display_rel8}) give you informational support? Such as sharing advice and knowledge, or helping you understand your doctors instructions?	Ni mara ngapi ${ng8a} (${display_rel8}) anakupa msaada wa habari? Kwa mfano kushiriki ushauri na maarifa, au kukusaidia kuelewa maagizo ya madaktari wako?	read all answers to participant, and select all that apply	Msomee mshiriki orodha ya majibu. Chagua jibu linalofaa zaidi		selected(${nch11},'2')
select_one how_frequent	nch14	How frequently does ${ng8a} (${display_rel8}) give you material support? Such as giving you money for healthcare or bus tickets, helping you with tasks at home, taking you to the health facility?	Ni mara ngapi ${ng8a} (${display_rel8}) anakupa msaada wa kifedha au msaada wa kazi au msaada wa usafiri? Kwa mfano kukupa pesa za huduma ya afya au tiketi za basi, kukusaidia na majukumu nyumbani, kukupeleka kwenye kituo cha afya?	read all answers to participant, and select all that apply	Msomee mshiriki orodha ya majibu. Chagua jibu linalofaa zaidi		selected(${nch11},'3')
select_multiple material_type	nch15	If ${ng8a} (${display_rel8}) provides you with “material support” for coping with your illness, what type of support do they provide you with?	Kama ${ng8a} (${display_rel8}) anakupa msaada wa kifedha au msaada wa kazi au msaada wa usafiri, ni aina gani ya msaada anakupa?	read all answers to participant, and select all that apply	Msomee mshiriki orodha ya majibu. Chagua yote yanayohusika		selected(${nch11},'3')
text	nch15b	Material support: Specify other	Msaada wa mali: Nyingine, taja				selected(${nch15}, '96')
integer	nch16	The last time that ${ng8a} (${display_rel8}) supported you by giving you money, how much money did they give you?	Mara ya mwisho ambayo ${ng8a} (${display_rel8}) alikupa msaada wa fedha, alikupatia kiasi gani cha fedha?	If the participant cannot remember, please enter 777			selected(${nch15}, '1')
select_multiple purpose	nch17	The last time that ${ng8a} (${display_rel8}) supported you by giving you money, for what purpose did they give you money?	Mara ya mwisho ambayo ${ng8a} (${display_rel8}) alikupa msaada wa fedha, ilikuwa ni fedha kwa ajili ya nini?	read all answers to participant, and select all that apply	Msomee mshiriki orodha ya majibu. Chagua yote yanayohusika		selected(${nch15}, '1')
end_group
end_group
begin_group	nc_ng9a	Network Characteristics I: ${ng9a}, (${display_rel9})	Network Characteristics I: ${ng9a}, (${display_rel9})				${ng9a} !=''
note	note_ng9a	This group of questions will ask you about ${ng9a}, (${display_rel9}).	Katika kundihili la maswali tutakuuliza juu ya ${ng9a} (${display_rel9}).
select_one gender	nci1	Sex of ${ng9a}:	Jinsia ya ${ng9a} (${display_rel9}).
select_one how_long	nci2	How long have you known ${ng9a} (${display_rel9})?	Je, mmejua kwa muda gani ${ng9a} (${display_rel9})?
select_one how_old	nci3	How old is ${ng9a} (${display_rel9})?	Ana umri gani ${ng9a} (${display_rel9})?
select_one how_close	nci4	How close to your house does ${ng9a} (${display_rel9}) live during most of the year?	Je, ${ng9a} (${display_rel9}) anaishi kwa ukaribu gani na nyumbani kwako kwa kipindi cha mwaka mzima?	read responses to participant, select the most appropriate response	Msomee mshiriki orodha ya majibu. Chagua jibu linalofaa zaidi
select_one how_frequent	nci5	How frequently are you in contact with ${ng9a} (${display_rel9})?	Je, mnawasiliana mara ngapi na ${ng9a} (${display_rel9})?	read responses to participant, select the most appropriate response	Msomee mshiriki orodha ya majibu. Chagua jibu linalofaa zaidi
select_one how_contact	nci6	How are you mostly in contact with ${ng9a} (${display_rel9})?	Je, mnawasilianaje na ${ng9a} (${display_rel9}) mara nyingi?	read responses to participant, select the most appropriate response	Msomee mshiriki orodha ya majibu. Chagua jibu linalofaa zaidi
text	nci6b	How are you mostly in contact with ${ng9a} (${display_rel9})? : Specify other	Je, mnawasilianaje na ${ng9a} (${display_rel9}) mara nyingi?: Nyingine, taja				${nci6}='96'
select_one yes_no	nci7	Has ${ng9a} (${display_rel9}) supported you in coping with your chronic disease in the past 6 months? “Support” may include emotional support, prayer, food, time, labour, money or sharing helpful knowledge and information.	Je, ${ng9a} (${display_rel9}) amekupa msaada katika kukabiliana na ugonjwa wako sugu katika miezi 6 iliyopita? "Msaada" unaweza kujumuisha msaada wa kihemko, sala, chakula, wakati, kazi, pesa au kushiriki maarifa na habari inayosaidia.
select_one yes_no	nci8	Have you supported ${ng9a} (${display_rel9}) when they were experiencing hardship in the past 6 months? For example when they were sick, or when one of their family members died? “Support” may include emotional support, prayer, food, time, labour, money or sharing helpful knowledge and information.	Je, ulimpatia msaada ${ng9a} (${display_rel9}) wakati alivyokuwa akipata shida katika miezi 6 iliyopita? Kwa mfano wakati alivyokuwa mgonjwa, au wakati mmoja wa familia yake alipokufa? "Msaada" unaweza kujumuisha msaada wa kihemko, sala, chakula, wakati, kazi, pesa au kushiriki maarifa na habari inayosaidia.
begin_group	ssi						${nci7}='1'
select_one satisfied	nci9	How satisfied are you with the support that you receive from${ng9a} (${display_rel9})?	Umeridhikaje na msaada ambao unapokea kutoka kwa ${ng9a} (${display_rel9})	read responses to participant, select the most appropriate response	Msomee mshiriki orodha ya majibu. Chagua jibu linalofaa zaidi
select_one amount	nci10	Has the amount or frequency of support you receive from ${ng9a} (${display_rel9}) changed over the past 12 months?	Je, kiasi au mzunguko wa msaada unaopokea kutoka kwa ${ng9a} (${display_rel9}) ulibadilika katika miezi 12 iliyopita?	read responses to participant, select the most appropriate response	Msomee mshiriki orodha ya majibu. Chagua jibu linalofaa zaidi
select_multiple support_type	nci11	What type of support does ${ng9a} (${display_rel9}) give to you?	Je, ${ng9a} (${display_rel9}) anakupa msaada wa aina gani?	read all answers to participant, and select all that apply	Msomee mshiriki orodha ya majibu. Chagua yote yanayohusika
select_one how_frequent	nci12	How frequently does ${ng9a} (${display_rel9}) give you emotional support? Such as comforting you, making you feel respected or loved, or praying with/for you?	Ni mara ngapi ${ng9a} (${display_rel9}) anakupa msaada wa kihemko? Kwa mfano kukufariji, kukufanya ujisikie kuheshimiwa au kupendwa, au kusali na wewe au kusali kwa ajili yako?	read all answers to participant, and select all that apply	Msomee mshiriki orodha ya majibu. Chagua jibu linalofaa zaidi		selected(${nci11},'1')
select_one how_frequent	nci13	How frequently does ${ng9a} (${display_rel9}) give you informational support? Such as sharing advice and knowledge, or helping you understand your doctors instructions?	Ni mara ngapi ${ng9a} (${display_rel9}) anakupa msaada wa habari? Kwa mfano kushiriki ushauri na maarifa, au kukusaidia kuelewa maagizo ya madaktari wako?	read all answers to participant, and select all that apply	Msomee mshiriki orodha ya majibu. Chagua jibu linalofaa zaidi		selected(${nci11},'2')
select_one how_frequent	nci14	How frequently does ${ng9a} (${display_rel9}) give you material support? Such as giving you money for healthcare or bus tickets, helping you with tasks at home, taking you to the health facility?	Ni mara ngapi ${ng9a} (${display_rel9}) anakupa msaada wa kifedha au msaada wa kazi au msaada wa usafiri? Kwa mfano kukupa pesa za huduma ya afya au tiketi za basi, kukusaidia na majukumu nyumbani, kukupeleka kwenye kituo cha afya?	read all answers to participant, and select all that apply	Msomee mshiriki orodha ya majibu. Chagua jibu linalofaa zaidi		selected(${nci11},'3')
select_multiple material_type	nci15	If ${ng9a} (${display_rel9}) provides you with “material support” for coping with your illness, what type of support do they provide you with?	Kama ${ng9a} (${display_rel9}) anakupa msaada wa kifedha au msaada wa kazi au msaada wa usafiri, ni aina gani ya msaada anakupa?	read all answers to participant, and select all that apply	Msomee mshiriki orodha ya majibu. Chagua yote yanayohusika		selected(${nci11},'3')
text	nci15b	Material support: Specify other	Msaada wa mali: Nyingine, taja				selected(${nci15}, '96')
integer	nci16	The last time that ${ng9a} (${display_rel9}) supported you by giving you money, how much money did they give you?	Mara ya mwisho ambayo ${ng9a} (${display_rel9}) alikupa msaada wa fedha, alikupatia kiasi gani cha fedha?	If the participant cannot remember, please enter 777			selected(${nci15}, '1')
select_multiple purpose	nci17	The last time that ${ng9a} (${display_rel9}) supported you by giving you money, for what purpose did they give you money?	Mara ya mwisho ambayo ${ng9a} (${display_rel9}) alikupa msaada wa fedha, ilikuwa ni fedha kwa ajili ya nini?	read all answers to participant, and select all that apply	Msomee mshiriki orodha ya majibu. Chagua yote yanayohusika		selected(${nci15}, '1')
end_group
end_group
begin_group	nc_ng10a	Network Characteristics J: ${ng10a}, (${display_rel10})	Network Characteristics J: ${ng10a}, (${display_rel10})				${ng10a} !=''
note	note_ng10a	This group of questions will ask you about ${ng10a}, (${display_rel10}).	Katika kundihili la maswali tutakuuliza juu ya ${ng10a} (${display_rel10}).
select_one gender	ncj1	Sex of ${ng10a}:	Jinsia ya ${ng10a} (${display_rel10}).
select_one how_long	ncj2	How long have you known ${ng10a} (${display_rel10})?	Je, mmejua kwa muda gani ${ng10a} (${display_rel10})?
select_one how_old	ncj3	How old is ${ng10a} (${display_rel10})?	Ana umri gani ${ng10a} (${display_rel10})?
select_one how_close	ncj4	How close to your house does ${ng10a} (${display_rel10}) live during most of the year?	Je, ${ng10a} (${display_rel10}) anaishi kwa ukaribu gani na nyumbani kwako kwa kipindi cha mwaka mzima?	read responses to participant, select the most appropriate response	Msomee mshiriki orodha ya majibu. Chagua jibu linalofaa zaidi
select_one how_frequent	ncj5	How frequently are you in contact with ${ng10a} (${display_rel10})?	Je, mnawasiliana mara ngapi na ${ng10a} (${display_rel10})?	read responses to participant, select the most appropriate response	Msomee mshiriki orodha ya majibu. Chagua jibu linalofaa zaidi
select_one how_contact	ncj6	How are you mostly in contact with ${ng10a} (${display_rel10})?	Je, mnawasilianaje na ${ng10a} (${display_rel10}) mara nyingi?	read responses to participant, select the most appropriate response	Msomee mshiriki orodha ya majibu. Chagua jibu linalofaa zaidi
text	ncj6b	How are you mostly in contact with ${ng10a} (${display_rel10})? : Specify other	Je, mnawasilianaje na ${ng10a} (${display_rel10}) mara nyingi?: Nyingine, taja				${ncj6}='96'
select_one yes_no	ncj7	Has ${ng10a} (${display_rel10}) supported you in coping with your chronic disease in the past 6 months? “Support” may include emotional support, prayer, food, time, labour, money or sharing helpful knowledge and information.	Je, ${ng10a} (${display_rel10}) amekupa msaada katika kukabiliana na ugonjwa wako sugu katika miezi 6 iliyopita? "Msaada" unaweza kujumuisha msaada wa kihemko, sala, chakula, wakati, kazi, pesa au kushiriki maarifa na habari inayosaidia.
select_one yes_no	ncj8	Have you supported ${ng10a} (${display_rel10}) when they were experiencing hardship in the past 6 months? For example when they were sick, or when one of their family members died? “Support” may include emotional support, prayer, food, time, labour, money or sharing helpful knowledge and information.	Je, ulimpatia msaada ${ng10a} (${display_rel10}) wakati alivyokuwa akipata shida katika miezi 6 iliyopita? Kwa mfano wakati alivyokuwa mgonjwa, au wakati mmoja wa familia yake alipokufa? "Msaada" unaweza kujumuisha msaada wa kihemko, sala, chakula, wakati, kazi, pesa au kushiriki maarifa na habari inayosaidia.
begin_group	ssj						${ncj7}='1'
select_one satisfied	ncj9	How satisfied are you with the support that you receive from${ng10a} (${display_rel10})?	Umeridhikaje na msaada ambao unapokea kutoka kwa ${ng10a} (${display_rel10})	read responses to participant, select the most appropriate response	Msomee mshiriki orodha ya majibu. Chagua jibu linalofaa zaidi
select_one amount	ncj10	Has the amount or frequency of support you receive from ${ng10a} (${display_rel10}) changed over the past 12 months?	Je, kiasi au mzunguko wa msaada unaopokea kutoka kwa ${ng10a} (${display_rel10}) ulibadilika katika miezi 12 iliyopita?	read responses to participant, select the most appropriate response	Msomee mshiriki orodha ya majibu. Chagua jibu linalofaa zaidi
select_multiple support_type	ncj11	What type of support does ${ng10a} (${display_rel10}) give to you?	Je, ${ng10a} (${display_rel10}) anakupa msaada wa aina gani?	read all answers to participant, and select all that apply	Msomee mshiriki orodha ya majibu. Chagua yote yanayohusika
select_one how_frequent	ncj12	How frequently does ${ng10a} (${display_rel10}) give you emotional support? Such as comforting you, making you feel respected or loved, or praying with/for you?	Ni mara ngapi ${ng10a} (${display_rel10}) anakupa msaada wa kihemko? Kwa mfano kukufariji, kukufanya ujisikie kuheshimiwa au kupendwa, au kusali na wewe au kusali kwa ajili yako?	read all answers to participant, and select all that apply	Msomee mshiriki orodha ya majibu. Chagua jibu linalofaa zaidi		selected(${ncj11},'1')
select_one how_frequent	ncj13	How frequently does ${ng10a} (${display_rel10}) give you informational support? Such as sharing advice and knowledge, or helping you understand your doctors instructions?	Ni mara ngapi ${ng10a} (${display_rel10}) anakupa msaada wa habari? Kwa mfano kushiriki ushauri na maarifa, au kukusaidia kuelewa maagizo ya madaktari wako?	read all answers to participant, and select all that apply	Msomee mshiriki orodha ya majibu. Chagua jibu linalofaa zaidi		selected(${ncj11},'2')
select_one how_frequent	ncj14	How frequently does ${ng10a} (${display_rel10}) give you material support? Such as giving you money for healthcare or bus tickets, helping you with tasks at home, taking you to the health facility?	Ni mara ngapi ${ng10a} (${display_rel10}) anakupa msaada wa kifedha au msaada wa kazi au msaada wa usafiri? Kwa mfano kukupa pesa za huduma ya afya au tiketi za basi, kukusaidia na majukumu nyumbani, kukupeleka kwenye kituo cha afya?	read all answers to participant, and select all that apply	Msomee mshiriki orodha ya majibu. Chagua jibu linalofaa zaidi		selected(${ncj11},'3')
select_multiple material_type	ncj15	If ${ng10a} (${display_rel10}) provides you with “material support” for coping with your illness, what type of support do they provide you with?	Kama ${ng10a} (${display_rel10}) anakupa msaada wa kifedha au msaada wa kazi au msaada wa usafiri, ni aina gani ya msaada anakupa?	read all answers to participant, and select all that apply	Msomee mshiriki orodha ya majibu. Chagua yote yanayohusika		selected(${ncj11},'3')
text	ncj15b	Material support: Specify other	Msaada wa mali: Nyingine, taja				selected(${ncj15}, '96')
integer	ncj16	The last time that ${ng10a} (${display_rel10}) supported you by giving you money, how much money did they give you?	Mara ya mwisho ambayo ${ng10a} (${display_rel10}) alikupa msaada wa fedha, alikupatia kiasi gani cha fedha?	If the participant cannot remember, please enter 777			selected(${ncj15}, '1')
select_multiple purpose	ncj17	The last time that ${ng10a} (${display_rel10}) supported you by giving you money, for what purpose did they give you money?	Mara ya mwisho ambayo ${ng10a} (${display_rel10}) alikupa msaada wa fedha, ilikuwa ni fedha kwa ajili ya nini?	read all answers to participant, and select all that apply	Msomee mshiriki orodha ya majibu. Chagua yote yanayohusika		selected(${ncj15}, '1')
end_group
end_group
end_group
begin_group	NS	Network Structure	Network Structure
note	ns_intro	In this section, we will ask you about the relationships between each of the people you have listed. For each of the people you listed, we will ask you to assess how strong each persons’ relationship is with each other person you listed.	Katika sehemu hii, nitakuuliza kuhusu uhusiano kwa kila uliemtaja. Kwa kila uliyemtaja nitakuuliza ikiwa wanajuana
begin_group	group_ns1	Network Structure: ${ng1a} (${display_rel1})	Network Structure: ${ng1a} (${display_rel1})				${ng1a} !=''
select_one yes_no	ns12	To the best of your knowledge, does ${ng1a} know ${ng2a}?:	Kwa ufahamu wako, ${ng1a} anamjua ${ng2a}?:				${ng2a} !=''
select_one yes_no	ns13	To the best of your knowledge, does ${ng1a} know ${ng3a}?:	Kwa ufahamu wako, ${ng1a} anamjua ${ng3a}?:				${ng3a} !=''
select_one yes_no	ns14	To the best of your knowledge, does ${ng1a} know ${ng4a}?:	Kwa ufahamu wako, ${ng1a} anamjua ${ng4a}?:				${ng4a} !=''
select_one yes_no	ns15	To the best of your knowledge, does ${ng1a} know ${ng5a}?:	Kwa ufahamu wako, ${ng1a} anamjua ${ng5a}?:				${ng5a} !=''
select_one yes_no	ns16	To the best of your knowledge, does ${ng1a} know ${ng6a}?:	Kwa ufahamu wako, ${ng1a} anamjua ${ng6a}?:				${ng6a} !=''
select_one yes_no	ns17	To the best of your knowledge, does ${ng1a} know ${ng7a}?:	Kwa ufahamu wako, ${ng1a} anamjua ${ng7a}?:				${ng7a} !=''
select_one yes_no	ns18	To the best of your knowledge, does ${ng1a} know ${ng8a}?:	Kwa ufahamu wako, ${ng1a} anamjua ${ng8a}?:				${ng8a} !=''
select_one yes_no	ns19	To the best of your knowledge, does ${ng1a} know ${ng9a}?:	Kwa ufahamu wako, ${ng1a} anamjua ${ng9a}?:				${ng9a} !=''
select_one yes_no	ns110	To the best of your knowledge, does ${ng1a} know ${ng10a}?:	Kwa ufahamu wako, ${ng1a} anamjua ${ng10a}?:				${ng10a} !=''
end_group
begin_group	group_ns2	Network Structure: ${ng2a} (${display_rel2})	Network Structure: ${ng2a} (${display_rel2})				${ng2a} !=''
select_one yes_no	ns23	To the best of your knowledge, does ${ng2a} know ${ng3a}?:	Kwa ufahamu wako, ${ng2a} anamjua ${ng3a}?:				${ng3a} !=''
select_one yes_no	ns24	To the best of your knowledge, does ${ng2a} know ${ng4a}?:	Kwa ufahamu wako, ${ng2a} anamjua ${ng4a}?:				${ng4a} !=''
select_one yes_no	ns25	To the best of your knowledge, does ${ng2a} know ${ng5a}?:	Kwa ufahamu wako, ${ng2a} anamjua ${ng5a}?:				${ng5a} !=''
select_one yes_no	ns26	To the best of your knowledge, does ${ng2a} know ${ng6a}?:	Kwa ufahamu wako, ${ng2a} anamjua ${ng6a}?:				${ng6a} !=''
select_one yes_no	ns27	To the best of your knowledge, does ${ng2a} know ${ng7a}?:	Kwa ufahamu wako, ${ng2a} anamjua ${ng7a}?:				${ng7a} !=''
select_one yes_no	ns28	To the best of your knowledge, does ${ng2a} know ${ng8a}?:	Kwa ufahamu wako, ${ng2a} anamjua ${ng8a}?:				${ng8a} !=''
select_one yes_no	ns29	To the best of your knowledge, does ${ng2a} know ${ng9a}?:	Kwa ufahamu wako, ${ng2a} anamjua ${ng9a}?:				${ng9a} !=''
select_one yes_no	ns210	To the best of your knowledge, does ${ng2a} know ${ng10a}?:	Kwa ufahamu wako, ${ng2a} anamjua ${ng10a}?:				${ng10a} !=''
end_group
begin_group	group_ns3	Network Structure: ${ng3a} (${display_rel3})	Network Structure: ${ng3a} (${display_rel3})				${ng3a} !=''
select_one yes_no	ns34	To the best of your knowledge, does ${ng3a} know ${ng4a}?:	Kwa ufahamu wako, ${ng3a} anamjua ${ng4a}?:				${ng4a} !=''
select_one yes_no	ns35	To the best of your knowledge, does ${ng3a} know ${ng5a}?:	Kwa ufahamu wako, ${ng3a} anamjua ${ng5a}?:				${ng5a} !=''
select_one yes_no	ns36	To the best of your knowledge, does ${ng3a} know ${ng6a}?:	Kwa ufahamu wako, ${ng3a} anamjua ${ng6a}?:				${ng6a} !=''
select_one yes_no	ns37	To the best of your knowledge, does ${ng3a} know ${ng7a}?:	Kwa ufahamu wako, ${ng3a} anamjua ${ng7a}?:				${ng7a} !=''
select_one yes_no	ns38	To the best of your knowledge, does ${ng3a} know ${ng8a}?:	Kwa ufahamu wako, ${ng3a} anamjua ${ng8a}?:				${ng8a} !=''
select_one yes_no	ns39	To the best of your knowledge, does ${ng3a} know ${ng9a}?:	Kwa ufahamu wako, ${ng3a} anamjua ${ng9a}?:				${ng9a} !=''
select_one yes_no	ns310	To the best of your knowledge, does ${ng3a} know ${ng10a}?:	Kwa ufahamu wako, ${ng3a} anamjua ${ng10a}?:				${ng10a} !=''
end_group
begin_group	group_ns4	Network Structure: ${ng4a} (${display_rel4})	Network Structure: ${ng4a} (${display_rel4})				${ng4a} !=''
select_one yes_no	ns45	To the best of your knowledge, does ${ng4a} know ${ng5a}?:	Kwa ufahamu wako, ${ng4a} anamjua ${ng5a}?:				${ng5a} !=''
select_one yes_no	ns46	To the best of your knowledge, does ${ng4a} know ${ng6a}?:	Kwa ufahamu wako, ${ng4a} anamjua ${ng6a}?:				${ng6a} !=''
select_one yes_no	ns47	To the best of your knowledge, does ${ng4a} know ${ng7a}?:	Kwa ufahamu wako, ${ng4a} anamjua ${ng7a}?:				${ng7a} !=''
select_one yes_no	ns48	To the best of your knowledge, does ${ng4a} know ${ng8a}?:	Kwa ufahamu wako, ${ng4a} anamjua ${ng8a}?:				${ng8a} !=''
select_one yes_no	ns49	To the best of your knowledge, does ${ng4a} know ${ng9a}?:	Kwa ufahamu wako, ${ng4a} anamjua ${ng9a}?:				${ng9a} !=''
select_one yes_no	ns410	To the best of your knowledge, does ${ng4a} know ${ng10a}?:	Kwa ufahamu wako, ${ng4a} anamjua ${ng10a}?:				${ng10a} !=''
end_group
begin_group	group_ns5	Network Structure: ${ng5a} (${display_rel5})	Network Structure: ${ng5a} (${display_rel5})				${ng5a} !=''
select_one yes_no	ns56	To the best of your knowledge, does ${ng5a} know ${ng6a}?:	Kwa ufahamu wako, ${ng5a} anamjua ${ng6a}?:				${ng6a} !=''
select_one yes_no	ns57	To the best of your knowledge, does ${ng5a} know ${ng7a}?:	Kwa ufahamu wako, ${ng5a} anamjua ${ng7a}?:				${ng7a} !=''
select_one yes_no	ns58	To the best of your knowledge, does ${ng5a} know ${ng8a}?:	Kwa ufahamu wako, ${ng5a} anamjua ${ng8a}?:				${ng8a} !=''
select_one yes_no	ns59	To the best of your knowledge, does ${ng5a} know ${ng9a}?:	Kwa ufahamu wako, ${ng5a} anamjua ${ng9a}?:				${ng9a} !=''
select_one yes_no	ns510	To the best of your knowledge, does ${ng4a} know ${ng10a}?:	Kwa ufahamu wako, ${ng5a} anamjua ${ng10a}?:				${ng10a} !=''
end_group
begin_group	group_ns6	Network Structure: ${ng6a} (${display_rel6})	Network Structure: ${ng6a} (${display_rel6})				${ng6a} !=''
select_one yes_no	ns67	To the best of your knowledge, does ${ng6a} know ${ng7a}?:	Kwa ufahamu wako, ${ng6a} anamjua ${ng7a}?:				${ng7a} !=''
select_one yes_no	ns68	To the best of your knowledge, does ${ng6a} know ${ng8a}?:	Kwa ufahamu wako, ${ng6a} anamjua ${ng8a}?:				${ng8a} !=''
select_one yes_no	ns69	To the best of your knowledge, does ${ng6a} know ${ng9a}?:	Kwa ufahamu wako, ${ng6a} anamjua ${ng9a}?:				${ng9a} !=''
select_one yes_no	ns610	To the best of your knowledge, does ${ng6a} know ${ng10a}?:	Kwa ufahamu wako, ${ng6a} anamjua ${ng10a}?:				${ng10a} !=''
end_group
begin_group	group_ns7	Network Structure: ${ng7a} (${display_rel7})	Network Structure: ${ng7a} (${display_rel7})				${ng7a} !=''
select_one yes_no	ns78	To the best of your knowledge, does ${ng7a} know ${ng8a}?:	Kwa ufahamu wako, ${ng7a} anamjua ${ng8a}?:				${ng8a} !=''
select_one yes_no	ns79	To the best of your knowledge, does ${ng7a} know ${ng9a}?:	Kwa ufahamu wako, ${ng7a} anamjua ${ng9a}?:				${ng9a} !=''
select_one yes_no	ns710	To the best of your knowledge, does ${ng7a} know ${ng10a}?:	Kwa ufahamu wako, ${ng7a} anamjua ${ng10a}?:				${ng10a} !=''
end_group
begin_group	group_ns8	Network Structure: ${ng8a} (${display_rel8})	Network Structure: ${ng8a} (${display_rel8})				${ng8a} !=''
select_one yes_no	ns89	To the best of your knowledge, does ${ng8a} know ${ng9a}?:	Kwa ufahamu wako, ${ng8a} anamjua ${ng9a}?:				${ng9a} !=''
select_one yes_no	ns810	To the best of your knowledge, does ${ng8a} know ${ng10a}?:	Kwa ufahamu wako, ${ng8a} anamjua ${ng10a}?:				${ng10a} !=''
end_group
begin_group	group_ns9	Network Structure: ${ng9a} (${display_rel9})	Network Structure: ${ng9a} (${display_rel9})				${ng9a} !=''
select_one yes_no	ns910	To the best of your knowledge, does ${ng9a} know ${ng10a}?:	Kwa ufahamu wako, ${ng9a} anamjua ${ng10a}?:				${ng10a} !=''
end_group
end_group
end_group
note	noteEND	The respondent is below eligible age finish the interview. Remember to thank the respondent	Mhojiwa yuko chini ya miaka 18. mshukuru mhojiwa na ufunge dodoso				${DG00} = '2'
note	noteEND2	You have finished the interview. Remember to thank the respondent	Umemaliza dodoso. Kumbuka kumshukuru mhojiwa kwa kushiriki				${DG00} = '1'

## Sheet: choices
list_name	name	label::English (en)	label::Swahili (sw)	order
yes_no	1	Yes	Ndiyo
yes_no	2	No	Hapana
yes_no_dk	1	Yes	Ndiyo
yes_no_dk	2	No	Hapana
yes_no_dk	99	I do not know	Sijui
gender	1	Male	Kiume
gender	2	Female	Kike
marital_status	1	Married	Nimeoa/Olewa
marital_status	2	Living with partner	Naishi na mwenza
marital_status	3	Divorced	Talaka
marital_status	4	Separated	Tumetengana
marital_status	5	Widowed	Mjane/Mgane
marital_status	6	Never married	Sijaoa/olewa
school_level	1	Never Attended school	Sijawahi kusoma shule
school_level	2	Some primary school	Sijahitimu darasa la saba	1
school_level	3	Completed primary school	Nimehitimu elimu ya shule ya msingi	2
school_level	4	Some secondary school	Sikuhitimu elimu ya sekondari	3
school_level	5	Completed secondary school	Nimehitimu elimu ya sekondari	4
school_level	6	Completed college education	Nimehitimu elimu ya chuo	5
school_level	7	Completed university education	Nimehitimu chuo kikukuu	6
occupation	1	Public servant	Mtumishi wa umma
occupation	2	Private formal sector	Mwajiriwa katika sekta binafsi	1
occupation	3	Subsistance farmer	Mkulima mdogo	2
occupation	4	Large-scale farming	Mkulima mkubwa	3
occupation	5	Self-employed/small business	Ajira binafsi/biashara ndogo ndogo	4
occupation	6	Self-employed/large business	Ajira binafsi/biashara kubwa	5
occupation	7	Taking care of home and/or children	Natunza familia/watoto	6
occupation	8	Student	Mwanafunzi	7
occupation	9	Retired	Nimestaafu	8
occupation	96	Other	Nyingine	10
hh_head	1	You	Mimi
hh_head	2	Husband/Wife/Partner	Mume/Mke/Mwenza
hh_head	3	One of your children	Mmoja wa watoto wangu
hh_head	4	One of your parents	Mmoja wa wazazi wangu
hh_head	96	Other	Mwingine
insurance_type	1	CHF	CHF
insurance_type	2	NHIF	NHIF
insurance_type	96	Other private insurance	Bima nyingine za afya
insurance_plan	1	NHIF student	Mwanafunzi
insurance_plan	2	NHIF compulsory	Mwajiriwa
insurance_plan	3	NHIF private	Binafsi
insurance_plan	96	Other	Nyingine
principal_beneficiary	1	You	Mimi
principal_beneficiary	2	Husband/Wife/Partner	Mume/Mke/Mwenza
principal_beneficiary	3	One of your parents	Mmoja wa wazazi wangu
principal_beneficiary	4	One of your children	Mmoja wa watoto wangu
principal_beneficiary	5	Another family member	Mwanafamilia mwingine
principal_beneficiary	6	A friend	Rafiki
principal_beneficiary	7	A neighbour	Jirani
principal_beneficiary	96	Other	Mwingine
beneficiary	1	Husband/Wife/Partner	Mume/Mke/Mwenza
beneficiary	2	A parent or parents	Wazazi
beneficiary	3	A child or children	Watoto
beneficiary	4	Other family members	Mwanafamilia mwingine
beneficiary	5	Friend	Rafiki
beneficiary	6	Neighbour	Jirani
beneficiary	96	Other	Mwingine
yes_no_completely	1	Yes, completely	Ndio, Yote
yes_no_completely	2	Yes, partially	Ndio, Kwa kiasi
yes_no_completely	3	No	Hapana
yes_no_completely	99	I do not know	Sijui
yes_no_completely2	1	Yes, completely	Ndio, Yote
yes_no_completely2	2	Yes, partially	Ndio, Kwa kiasi
yes_no_completely2	3	No	Hapana
who_pays	1	My employer	Muajiri wangu
who_pays	2	Husband/Wife/Partner	Mume/Mke/Mwenza	1
who_pays	3	My child or children	Watoto	2
who_pays	4	My parent or parents	Wazazi	3
who_pays	5	A friend or friends	Rafiki	4
who_pays	6	A neighbour or neighbours	Jirani	5
who_pays	96	Other	Mwingine	6
who_pays	99	I do not know	Sijui	7
why	1	I could not afford the premium	Sina uwezo wa kulipia
why	2	I was not satisfied with the services	Sikuridhishwa na huduma
why	3	Medicines were not available	Dawa hazikuwepo
why	4	I did not get sick	Siugui
why	5	I forgot to renew my membership	Nilisahau kujiandikisha tena
why	96	Other	Sababu nyingine (elezea)
why2	1	I could not afford the premium	Sina uwezo wa kulipia
why2	2	The services are not worth the premium	Huduma haina thamani sawa na kiasi tunacholipia
why2	3	Medicines are not available at the health facility	Dawa hazipo kwenye vituo vya tiba
why2	4	I do not get sick	Siugui
why2	96	Other	Sababu nyingine
fee_excemption	1	I have a fee exemption for a specific condition ONLY	Nina msamaha wa matibabu kwa ajili ya mtibabu maalum TU
fee_excemption	2	All health fees are covered no matter what reason I am seeking care	Huduma zote za afya zinalipiwa bila kujali aina gani ya ugonjwa nilionao
fee_excemption	99	I do not know	Sijui
illness_type	1	Diabetes	Kisukari
illness_type	2	Hypertension	Shinikizo la damu
illness_type	3	Malaria	Malaria
illness_type	4	Stomach illness	magonjwa ya tumbo
illness_type	5	Infections diseases	Magonjwa ya kuambukiza
illness_type	6	Skin condition	Magonjwa ya ngozi
illness_type	96	Other	Nyingine
services	1	Registration	Kuandikishwa
services	2	Consultation	Ushauri wa daktari	1
services	3	Medicines	Dawa	2
services	4	Procedures/Surgeries	Upasuaji	3
services	5	Lab tests	Vipimo vya maabara	4
services	96	Other	Nyingine	6
yes_no_referal	1	Yes	Ndiyo
yes_no_referal	2	No, but I have been referred here before from another facility	Hapana, ila nimepewa rufaa ya kuja hapa kabla	1
yes_no_referal	3	No, I usually come here for care but I was told to return here on a specific day	Hapana, huwa ninakuja hapa kwa ajili ya huduma na nilipewa siku maalum ya kurudi	2
yes_no_referal	4	No	Hapana
facility_type	1	Dispensary	Zahanati
facility_type	2	Health Centre	Kituo cha afya
facility_type	3	Hospital	Hospitali
yes_no_able	1	Yes, I was able to get all my medicines today	Ndio, Nimeweza kupata dawa zote hapa leo
yes_no_able	2	I was able to get SOME of my medicines today	Ndio, Nimepata baadhi ya dawa hapa leo
yes_no_able	3	I was NOT able to get any of my medicines today	Hapana, sijaweza kupata dawa yoyote leo
yes_no_able	4	No, I was given a referral	Hapana, Nimepewa rufaa
why_unable	1	The clinic pharmacy was out of stock	Dawa zimeisha katika chumba cha dawa cha kituo cha tiba
why_unable	2	I could not afford the medicines	Sijaweza kulipia dawa
why_unable	96	Other	Nyingine
where	1	An ADDO	Duka la dawa muhimu
where	2	A private pharmacy	Duka binafsi la dawa baridi
where	3	Another health facility	Katika kituo kingine cha tiba
where	4	I do not plan on getting the medicines	Sina mpango wa kupata hizi dawa
where	96	Other	Nyingine
service_unavailable	1	Consultation	Ushauri wa daktari
service_unavailable	2	Procedure/surgery	Upasuaji
service_unavailable	3	Lab tests	Vipimo vya maabara
service_unavailable	96	Other	Nyingine
yes_no_referal2	1	Yes	Ndiyo
yes_no_referal2	2	No, I was told to come back another day	Hapana, Nimeambiwa nirudi siku ingine
yes_no_referal2	3	No	Hapana
why_not	1	I do not have enough money	Sina kiwango cha kutosha cha pesa
why_not	2	It takes too much time to visit the health facility	Natumia muda mrefu sana kwenda kwenye kituo cha tiba
why_not	3	I must work	Lazima nifanye kazi
why_not	96	Other	Nyingine
travel_type	1	Walk	Miguu
travel_type	2	Bicycle	Baiskeli	1
travel_type	3	Your own motorbike	Pikipiki binafsi	2
travel_type	4	motorbike taxi	Bodaboda	3
travel_type	5	Your own car	Gari binafsi	4
travel_type	6	Bus	Basi	5
travel_type	7	Bajaj	Bajaji	6
travel_type	8	A friend or family member brought me	Rafiki/mwanafamilia kanileta	7
travel_type	96	Other	Nyingine	8
how_payed	1	I paid for it myself	Nimejilipia mwenyewe
how_payed	2	Somebody gave me money	Kuna mtu alinipatia fedha za kulipia
how_payed	3	Somebody drove me (for free)	Kuna mtu alinipatia lifti
how_payed	96	Other	Nyingine
who	1	My husband/wife/partner	Mume/Mke/Mwenza
who	2	One of my children	Mmoja wa watoto wangu
who	3	One of my parents	Mmoja wa wazazi wangu
who	4	One of my friends	Mmoja wa marafiki zangu
who	5	One of my neighbours	Mmoja wa jirani zangu
who	96	Other	Wengine
travel_type2	1	Motorbike	Pikipiki
travel_type2	2	Bajaj	Bajaji
travel_type2	3	Car	Gari
travel_type2	96	Other	Nyingine
yes_no_somebody	1	Yes, somebody paid for all of my services	Ndio, kuna mtu amelipia huduma zote nilizopata
yes_no_somebody	2	Yes, somebody gave me some money to help pay for some of my services or medicines	Ndio, kuna mtu amenipatia kiasi cha fedha kusaidia kulipia huduma zote/dawa nilizopata
yes_no_somebody	3	No, I paid for all the services and medicines by myself	Hapana, nimelipia huduma zote pamoja na dawa mwenyewe
else_task	1	Working	Kufanya kazi
else_task	2	Studying	Kusoma
else_task	3	Caring for the home or family	Kuhudumia familia au watoto
else_task	96	Other	Nyingine
yes_no_almost	1	Yes, all or most	Ndio, zote, karibia zote
yes_no_almost	2	Yes, some	Ndio, baadhi	1
yes_no_almost	3	No	Hapana	2
chronic_disease	1	Diabetes	Kisukari
chronic_disease	2	Hypertension	Shinikizo la damu
chronic_disease	3	Chronic kidney disease	Ugonjwa sugu wa kibofu
chronic_disease	4	Epilepsy	Kifafa
chronic_disease	5	Asthma	Pumu
chronic_disease	6	HIV	UKIMWI
chronic_disease	7	Tuberculosis	Kifua kikuu
chronic_disease	96	Other	Mengine
chronic	1	My chronic condition completely prevents me from being able to work	Hali ya ugonjwa sugu nilionao unanizuia kabisa kufanya kazi
chronic	2	My chronic condition sometimes prevents me from being able to work	Hali ya ugonjwa sugu nilionao muda mwingine unanizuia kufanya kazi
chronic	3	My chronic condition never prevents me from being able to work	Hali ya ugonjwa sugu nilionao haunizuii kabisa kufanya kazi
last_time	1	Within the last week	Ndani ya wiki iliopita
last_time	2	Within the last month	Ndani ya mwezi mmoja uliopita	1
last_time	3	Within the last 3 months	Ndani ya miezi 3 iliyopita	2
last_time	4	Within the last 6 months	Ndani ya miezi 6 iliyopita	3
last_time	5	Within the last year	Ndani ya mwaka 1 uliopita	4
last_time	6	More than a year ago	Zaidi ya mwaka mmoja uliopita	5
last_time	7	Never	Sijaenda	6
how_payed2	1	I paid for them myself	Nimelipia mwenyewe
how_payed2	2	Somebody gave me money for them	Kuna mtu alinipatia fedha za kulipia
how_payed2	96	Other	Nyingine
why_not2	1	The health facility pharmacy was out of stock	Dawa zimeisha katika chumba cha dawa cha kituo cha tiba
why_not2	2	I could not afford the medicines	Sikuweka kumudu gharama za dawa
why_not2	96	Other	Nyingine
yes_no_medicine	1	Yes, at a pharmancy	Ndio, Katika chumba cha dawa cha kituo cha tiba
yes_no_medicine	2	Yes, at another health facility	Ndio, Katika kituo kingine cha tiba
yes_no_medicine	3	No	Hapana
yes_no_medicine	96	Other	Nyingine
facility	1	St. Francis Hospital	St. Francis Hospital
facility	2	Kibaoni Health Centre	Kibaoni Health Centre
interview	1	Aisha Nyangalio	Aisha Nyangalio
interview	2	Shesheku Msangi	Shesheku Msangi
interview	3	Kennedy Kunambi	Kennedy Kunambi
interview	4	Kassim Tani	Kassim Tani
interview	5	Brady Hooley	Brady Hooley
floor_mat	1	Earth, sand or dung	Matope, mchange au kinyesi cha ng'ombe
floor_mat	2	Cement or concrete	Saruji au simiti
floor_mat	96	Other	Nyenzo zingine
ext_mat	1	Cement blocks	Matofali ya saruji
ext_mat	96	Other	Nyenzo zingine
roof_mat	1	Iron sheet	Mabati
roof_mat	2	Grass, thatch, palm leaf or mud	Nyasi, makuti, majani ya mtende au matope
roof_mat	96	Other	Nyenzo zingine
fuel	1	Firewood	Kuni
fuel	2	Charcoal	Makaa
fuel	96	Other	Chanzo kingine
energy	1	Electricity	Umeme
energy	2	Battery or solar power	Betri/tochi au zinazotumia nishati ya jua
energy	96	Other	Aina nyingine
richpoor	1	Richer now than 6 months ago	Hali nzuri sasa kuliko miezi 6 iliyopita
richpoor	2	Poorer than 6 months ago	Hali mbaya kuliko miezi 6 iliyopita
richpoor	3	As rich/poor as 6 months ago	Kama tajiri/maskini kama miezi 6 iliyopita
y_n_completely	1	Yes, completely	Ndio, Yote
y_n_completely	2	Yes, partially	Ndio, Kwa kiasi
y_n_completely	3	No	Hapana
how_long	1	Less than 1 year	Chini ya mwaka 1
how_long	2	1-5 years	Miaka 1-5
how_long	3	5-10 years	Miaka 5-10
how_long	4	More than 10 years	Zaidi ya miaka 10
how_old	1	Less than 20 years old	Chini ya miaka 20
how_old	2	20-30 years old	Miaka 20-30
how_old	3	30-40 years old	Miaka 30-40
how_old	4	40-50 years old	Miaka 40-50
how_old	5	50-60 years old	Miaka 50-60
how_old	6	More than 60	Zaidi ya 60
how_close	1	In the same household	katika kaya moja
how_close	2	In the same village/town	katika kijiji kimoja
how_close	3	In the same district	katika kijiji kingine cha Kilombero
how_close	4	In another district in Morogoro region	Katika wilaya nyingine mkoani Morogoro
how_close	5	In another region	Katika mkoa mwingine
how_close	6	In another country	Katika nchi nyingine
how_frequent	1	Every day	Kila siku
how_frequent	2	A few times a week	Mara chache kwa wiki
how_frequent	3	Once a week	Mara moja kwa wiki
how_frequent	4	A few times a month	Mara chache kwa mwezi
how_frequent	5	Once a month	Mara moja kwa mwezi
how_frequent	6	Less than once a month	Chini ya mara moja kwa mwezi
how_contact	1	In person	Ana kwa ana
how_contact	2	Telephone (voice call)	Simu ya sauti
how_contact	3	SMS/WhatsApp/E-Mail	SMS/WhatsApp/Barua pepe
how_contact	96	Other	Nyingine
satisfied	5	Very Satisfied	Nimeridhika sana
satisfied	4	Satisfied	Nimeridhika
satisfied	3	Neutral	Kawaida
satisfied	2	Unsatisfied	Sijaridhika
satisfied	1	Very unsatisfied	Sijaridhika sana
amount	1	It has not changed	Haijabadilika
amount	2	It has increased	Imeongezeka
amount	3	It has decreased	Imepungua
support_type	1	Emotional support, such as comforting you, making you feel respected or loved, or praying with/for you	Msaada wa kihemko, kwa mfano kukufariji, kukufanya ujisikie kuheshimiwa au kupendwa, au kusali na wewe au kusali kwa ajili yako
support_type	2	Informational support, such as sharing advice and knowledge, or helping you understand your doctor's instructions	Msaada wa habari, kwa mfano kushiriki ushauri na maarifa, au kukusaidia kuelewa maagizo ya madaktari wako
support_type	3	Material support, such as giving you money for healthcare or bus fare, taking you to the health facility, or cooking for you or helping with other tasks at home	Msaada wa kifedha au msaada wa kazi au msaada wa usafiri; kwa mfano kukupa pesa za huduma ya afya au tiketi za basi, kukusaidia na majukumu nyumbani, kukupeleka kwenye kituo cha afya
material_type	1	Money, such as they sometimes give you money for healthcare fees or bus fare	Pesa, wakati mwingine anakupa pesa za huduma ya afya au tiketi za basi
material_type	2	Transport, such as they sometimes drive you to the health facility	Usafiri, wakati mwingine hukupeleka kwenye kituo cha afya
material_type	96	Other	Nyingine
purpose	1	Healthcare access fees	Ada ya huduma ya afya
purpose	2	Transport	Usafiri
purpose	96	Other	Nyingine
medicine	1	${CC13a}	${CC13a}
medicine	2	${CC13b}	${CC13b}
medicine	3	${CC13c}	${CC13c}
medicine	4	${CC13d}	${CC13d}
medicine	5	${CC13e}	${CC13e}
medicine	6	${CC13f}	${CC13f}
medicine	7	${CC13g}	${CC13g}
medicine	8	${CC13h}	${CC13h}
medicine	9	${CC13i}	${CC13i}
medicine	10	None	Hakuna
relation	1	Husband/Wife/Partner	Mume/Mke/Mwenza
relation	2	A parent or parents	Mzazi
relation	3	A child or children	Mtoto
relation	4	Other family members	Mwanafamilia mwingine
relation	5	Friend	Rafiki
relation	6	Neighbour	Jirani
relation	96	Other	Mwingine
yes_no_medicine2	1	Yes, at a pharmancy	Ndio, katika duka la dawa
yes_no_medicine2	2	Yes, at another health facility	Ndio, Katika kituo kingine cha tiba
yes_no_medicine2	3	No	Hapana
yes_no_medicine2	4	I don't remember	Sikumbuki
yes_no_medicine2	96	Other	Nyingine
yes_no_completely3	1	Yes, completely	Ndio, Yote
yes_no_completely3	2	Yes, partially	Ndio, Kwa kiasi
yes_no_completely3	3	No	Hapana
yes_no_completely3	4	I don't remember	Sikumbuki
status	1	Very good	Nzuri sana
status	2	Good	Nzuri
status	3	Moderate	Wastani
status	4	Bad	Mbaya
status	5	Very bad	Mbaya sana

## Sheet: settings
form_title	form_id	style	version	default_language
PNA	pna	pages	2021071901	Swahili (sw)
